# Supplementary material for: Genome Plasticity in Cultured Leishmania donovani: Comparison of Early and Late Passages
Source: Front Microbiol. 2018 Jul 3;9:1279. doi: 10.3389/fmicb.2018.01279 (PMC6037818; doi:10.3389/fmicb.2018.01279)
Supplement: Supplementary file 4 [file Data_Sheet_2.xlsx]

## Sheet: hTI5
HTI5 location	No of protein coding regions			Annotation
Ld02_v01s1	69			ID=LdBPK_020020.1.1:pep;Derives_from=LdBPK_020020.1.1;product=term%3Dcytochrome b-domain protein%2C putative
Ld03_v01s1	81	The size of the events ranges from 0.6 kb to 288 Kb		ID=LdBPK_020030.1.1:pep;Derives_from=LdBPK_020030.1.1;product=term%3Dhypothetical protein%2C conserved
Ld04_v01s1	12			ID=LdBPK_020040.1.1:pep;Derives_from=LdBPK_020040.1.1;product=term%3Dhypothetical protein%2C conserved
Ld05_v01s1	120			ID=LdBPK_020050.1.1:pep;Derives_from=LdBPK_020050.1.1;product=term%3Dhypothetical protein%2C conserved
Ld06_v01s1	131			ID=LdBPK_020070.1.1:pep;Derives_from=LdBPK_020070.1.1;product=term%3Dhypothetical protein%2C conserved
Ld07_v01s1	3			ID=LdBPK_020080.1.1:pep;Derives_from=LdBPK_020080.1.1;product=term%3Dhypothetical protein%2C conserved
Ld08_v01s1	108			ID=LdBPK_020090.1.1:pep;Derives_from=LdBPK_020090.1.1;Ontology_term=GO:0005634,GO:0000049,GO:0006810;product=with%3DUniProtKB:XPOT_HUMAN|InterPro:IPR013598|PANTHER:PTHR15952%3Bis_preferred%3Dtrue%3Bevidence%3DInferred from Sequence or Structural Similarity%3Bterm%3DtRNA exportin%2C putative,with%3DUniProtKB:XPOT_HUMAN|InterPro:IPR013598|PANTHER:PTHR15952%3Bterm%3Dexportin-T%2C putative%3Bevidence…
Ld09_v01s1	13			ID=LdBPK_020110.1.1:pep;Derives_from=LdBPK_020110.1.1;product=term%3Dhypothetical protein%2C conserved
Ld10_v01s1	8			ID=LdBPK_020120.1.1:pep;Derives_from=LdBPK_020120.1.1;product=term%3Dhypothetical protein%2C conserved
Ld11_v01s1	3			ID=LdBPK_020130.1.1:pep;Derives_from=LdBPK_020130.1.1;product=term%3Dhypothetical protein%2C conserved
Ld12_v01s1	2			ID=LdBPK_020060.1.1:pep;Derives_from=LdBPK_020060.1.1;product=term%3Dhypothetical protein%2C conserved
Ld13_v01s1	65			ID=LdBPK_020100.1.1:pep;Derives_from=LdBPK_020100.1.1;product=term%3Dphosphatidylinositol 3-kinase-like protein
Ld14_v01s1	2			ID=LdBPK_020140.1.1:pep;Derives_from=LdBPK_020140.1.1;product=with%3DGeneDB:LinJ.02.0140|GeneDB:LmjF.02.0160%3Bevidence%3DInferred from Sequence Alignment%3Bterm%3Dphosphoglycan beta 1%2C3 galactosyltransferase%2C putative (fragment)
Ld15_v01s1	152			ID=LdBPK_020150.1.1:pep;Derives_from=LdBPK_020150.1.1;product=with%3DGeneDB:LinJ.02.0150|GeneDB:LmxM.02.0170%3Bevidence%3DInferred from Sequence Alignment%3Bterm%3Dphosphoglycan beta 1%2C3 galactosyltransferase%2C putative (fragment)
Ld16_v01s1	31			ID=LdBPK_020160.1.1:pep;Derives_from=LdBPK_020160.1.1;product=with%3DGeneDB:LinJ.02.0160|GeneDB:LinJ.02.0180%3Bevidence%3DInferred from Sequence Alignment%3Bterm%3Dphosphoglycan beta 1%2C3 galactosyltransferase%2C putative (fragment)
Ld17_v01s1	4			ID=LdBPK_020190.1.1:pep;Derives_from=LdBPK_020190.1.1;product=term%3Dphosphoglycan beta 1%2C2 arabinosyltransferase
Ld18_v01s1	4			ID=LdBPK_020200.1.1:pep;Derives_from=LdBPK_020200.1.1;product=term%3Dphosphoglycan beta 1%2C3 galactosyltransferase
Ld19_v01s1	7			ID=LdBPK_020210.1.1:pep;Derives_from=LdBPK_020210.1.1;product=term%3Dhypothetical protein%2C conserved
Ld20_v01s1	97			ID=LdBPK_020230.1.1:pep;Derives_from=LdBPK_020230.1.1;product=term%3Dsmall GTP binding protein rab6-like protein
Ld21_v01s1	1			ID=LdBPK_020240.1.1:pep;Derives_from=LdBPK_020240.1.1;product=term%3Dhypothetical protein%2C conserved
Ld22_v01s1	8			ID=LdBPK_020250.1.1:pep;Derives_from=LdBPK_020250.1.1;product=term%3Dhypothetical protein%2C conserved
Ld23_v01s1	9			ID=LdBPK_020260.1.1:pep;Derives_from=LdBPK_020260.1.1;product=term%3DNIMA/Nek Serine/threonine-protein kinase family%2C putative%3Bis_preferred%3Dtrue,with%3DPANTHER:PTHR24361%3Bterm%3DMitogen-activated kinase kinase kinase%2C putative%3Bevidence%3DInferred from Sequence Model%3Brank%3D1
Ld24_v01s1	1			ID=LdBPK_020220.1.1:pep;Derives_from=LdBPK_020220.1.1;product=term%3Dhypothetical protein%2C conserved
Ld25_v01s1	1			ID=LdBPK_020280.1.1:pep;Derives_from=LdBPK_020280.1.1;product=term%3Dhypothetical protein%2C conserved
Ld26_v01s1	3			ID=LdBPK_020290.1.1:pep;Derives_from=LdBPK_020290.1.1;Ontology_term=GO:0016072;product=with%3DGeneDB:Tb927.2.2180%3Bis_preferred%3Dtrue%3Bterm%3DRNase PH-like protein%2C putative%3Bevidence%3DInferred from Sequence Orthology%3Bdb_xref%3DGO_REF:0000011,with%3DGeneDB:Tb927.2.2180%3Bterm%3Dribosomal RNA processing protein 41B%2C putative%3Bevidence%3DInferred from Sequence Orthology%3Bdb_xref%3DGO_R…
Ld27_v01s1	8			ID=LdBPK_020300.1.1:pep;Derives_from=LdBPK_020300.1.1;product=term%3Dglycosyl transferase%2C putative
Ld28_v01s1	3			ID=LdBPK_020310.1.1:pep;Derives_from=LdBPK_020310.1.1;product=term%3Dhypothetical protein%2C conserved
Ld29_v01s1	4			ID=LdBPK_020320.1.1:pep;Derives_from=LdBPK_020320.1.1;product=term%3Dhypothetical protein%2C conserved
Ld30_v01s1	13			ID=LdBPK_020330.1.1:pep;Derives_from=LdBPK_020330.1.1;product=term%3Dcasein kinase II%2C alpha chain%2C putative
Ld31_v01s1	331			ID=LdBPK_020340.1.1:pep;Derives_from=LdBPK_020340.1.1;product=term%3Dproteasome regulatory non-ATPase subunit 6%2C putative
Ld32_v01s1	1			ID=LdBPK_020350.1.1:pep;Derives_from=LdBPK_020350.1.1;product=term%3DFtsJ-like methyltransferase%2C putative
Ld33_v01s1	3			ID=LdBPK_020360.1.1:pep;Derives_from=LdBPK_020360.1.1;product=term%3Dubiquitin-conjugating enzyme E2%2C putative
Ld34_v01s1	8			ID=LdBPK_020370.1.1:pep;Derives_from=LdBPK_020370.1.1;product=term%3Dhypothetical protein%2C unknown function
Ld36_v01s1	6			ID=LdBPK_020380.1.1:pep;Derives_from=LdBPK_020380.1.1;Ontology_term=GO:0031019,GO:0005739,GO:0070705,GO:1900864,GO:0045294,GO:0070706;product=with%3DGeneDB:Tb927.2.2470%3Bis_preferred%3Dtrue%3Bterm%3DMitochondrial protein 81 (fragment)%3Bevidence%3DInferred from Sequence Orthology%3Bdb_xref%3DGO_REF:0000024,with%3DGeneDB:Tb927.2.2470%3Bterm%3DKinetoplastid RNA editing protein 1%2C putative (fragm…
				ID=LdBPK_020270.1.1:pep;Derives_from=LdBPK_020270.1.1;product=term%3DABC1 transporter%2C putative
				ID=LdBPK_020380.1.1:pep;Derives_from=LdBPK_020380.1.1;Ontology_term=GO:0031019,GO:0005739,GO:0070705,GO:1900864,GO:0045294,GO:0070706;product=with%3DGeneDB:Tb927.2.2470%3Bis_preferred%3Dtrue%3Bterm%3DMitochondrial protein 81 (fragment)%3Bevidence%3DInferred from Sequence Orthology%3Bdb_xref%3DGO_REF:0000024,with%3DGeneDB:Tb927.2.2470%3Bterm%3DKinetoplastid RNA editing protein 1%2C putative (fragm…
				ID=LdBPK_020400.1.1:pep;Derives_from=LdBPK_020400.1.1;product=term%3Drhomboid-like protein
				ID=LdBPK_020410.1.1:pep;Derives_from=LdBPK_020410.1.1;product=term%3Dhypothetical protein
				ID=LdBPK_020420.1.1:pep;Derives_from=LdBPK_020420.1.1;product=term%3Dhypothetical protein%2C conserved
				ID=LdBPK_020430.1.1:pep;Derives_from=LdBPK_020430.1.1;Ontology_term=GO:0005741,GO:0046930,GO:0020022,GO:0031307,GO:0015288,GO:0008308,GO:0006811,GO:0006839,GO:0016281;product=with%3DGeneDB:Tb927.2.2510%3Bis_preferred%3Dtrue%3Bterm%3Dvoltage-dependent anion-selective channel%2C putative%3Bevidence%3DInferred from Sequence Orthology%3Bdb_xref%3DGO_REF:0000024,with%3DGeneDB:Tb927.2.2510%3Bterm%3DMit…
				ID=LdBPK_020440.1.1:pep;Derives_from=LdBPK_020440.1.1;product=term%3Dhypothetical protein%2C unknown function
				ID=LdBPK_020450.1.1:pep;Derives_from=LdBPK_020450.1.1;product=term%3Dhypothetical protein%2C conserved
				ID=LdBPK_020460.1.1:pep;Derives_from=LdBPK_020460.1.1;product=term%3Dhypothetical protein%2C conserved
				ID=LdBPK_020470.1.1:pep;Derives_from=LdBPK_020470.1.1;product=term%3Dhypothetical protein%2C conserved
				ID=LdBPK_020480.1.1:pep;Derives_from=LdBPK_020480.1.1;product=term%3Dhypothetical protein%2C conserved
				ID=LdBPK_020500.1.1:pep;Derives_from=LdBPK_020500.1.1;product=term%3Dhypothetical protein%2C conserved
				ID=LdBPK_020510.1.1:pep;Derives_from=LdBPK_020510.1.1;product=term%3Dhypothetical protein%2C conserved
				ID=LdBPK_020520.1.1:pep;Derives_from=LdBPK_020520.1.1;product=term%3Dhypothetical protein%2C unknown function
				ID=LdBPK_020530.1.1:pep;Derives_from=LdBPK_020530.1.1;product=term%3Dhypothetical protein%2C unknown function
				ID=LdBPK_020540.1.1:pep;Derives_from=LdBPK_020540.1.1;Ontology_term=GO:0052106,GO:0044145;product=term%3Dprotein kinase%2C putative
				ID=LdBPK_020390.1.1:pep;Derives_from=LdBPK_020390.1.1;product=term%3Dhypothetical protein%2C conserved
				ID=LdBPK_020490.1.1:pep;Derives_from=LdBPK_020490.1.1;product=term%3Dhypothetical protein%2C conserved
				ID=LdBPK_020560.1.1:pep;Derives_from=LdBPK_020560.1.1;product=term%3Dhypothetical protein%2C conserved
				ID=LdBPK_020570.1.1:pep;Derives_from=LdBPK_020570.1.1;product=term%3DARP2/3 complex subunit%2C putative
				ID=LdBPK_020580.1.1:pep;Derives_from=LdBPK_020580.1.1;product=term%3Dhypothetical protein%2C conserved
				ID=LdBPK_020590.1.1:pep;Derives_from=LdBPK_020590.1.1;product=term%3Dhypothetical protein%2C conserved
				ID=LdBPK_020600.1.1:pep;Derives_from=LdBPK_020600.1.1;product=term%3Dgamma-glutamyl phosphate reductase-like protein
				ID=LdBPK_020610.1.1:pep;Derives_from=LdBPK_020610.1.1;product=term%3Dhypothetical protein%2C unknown function
				ID=LdBPK_020620.1.1:pep;Derives_from=LdBPK_020620.1.1;product=term%3Dhypothetical protein%2C conserved
				ID=LdBPK_020630.1.1:pep;Derives_from=LdBPK_020630.1.1;product=term%3Dhypothetical protein%2C conserved
				ID=LdBPK_020640.1.1:pep;Derives_from=LdBPK_020640.1.1;product=term%3Dmitochondrial carrier protein%2C putative
				ID=LdBPK_020650.1.1:pep;Derives_from=LdBPK_020650.1.1;product=term%3Dhypothetical protein%2C conserved
				ID=LdBPK_020670.1.1:pep;Derives_from=LdBPK_020670.1.1;product=term%3Dhypothetical protein%2C conserved
				ID=LdBPK_020680.1.1:pep;Derives_from=LdBPK_020680.1.1;product=term%3DATP-dependent Clp protease subunit%2C heat shock protein 78 (HSP78)%2C putative
				ID=LdBPK_020690.1.1:pep;Derives_from=LdBPK_020690.1.1;product=term%3Dhypothetical protein%2C unknown function
				ID=LdBPK_020700.1.1:pep;Derives_from=LdBPK_020700.1.1;product=term%3Ddehydrogenase/oxidoreductase-like protein
				ID=LdBPK_020550.1.1:pep;Derives_from=LdBPK_020550.1.1;product=term%3Dhypothetical protein%2C conserved
				ID=LdBPK_020660.1.1:pep;Derives_from=LdBPK_020660.1.1;product=term%3Dhypothetical protein%2C conserved
				ID=LdBPK_020710.1.1:pep;Derives_from=LdBPK_020710.1.1;product=term%3Dpeptidyl-dipeptidase%2C putative
				ID=LdBPK_030010.1.1:pep;Derives_from=LdBPK_030010.1.1;product=term%3Dhypothetical protein
				ID=LdBPK_030020.1.1:pep;Derives_from=LdBPK_030020.1.1;product=term%3Dhypothetical protein%2C conserved
				ID=LdBPK_030030.1.1:pep;Derives_from=LdBPK_030030.1.1;product=term%3DD-3-phosphoglycerate dehydrogenase-like protein
				ID=LdBPK_030040.1.1:pep;Derives_from=LdBPK_030040.1.1;product=term%3D2-aminoethylphosphonate:pyruvateaminotransferas e-like protein
				ID=LdBPK_030050.1.1:pep;Derives_from=LdBPK_030050.1.1;product=term%3Dhypothetical protein%2C conserved
				ID=LdBPK_030070.1.1:pep;Derives_from=LdBPK_030070.1.1;Ontology_term=GO:0043772,GO:0008654;product=with%3DGeneDB:LmjF.03.0080%3Bevidence%3DInferred from Sequence Orthology%3Bterm%3Dglycerol-3-phosphate acyltransferase%2C putative
				ID=LdBPK_030080.1.1:pep;Derives_from=LdBPK_030080.1.1;Ontology_term=GO:0005658,GO:0003896,GO:0044786,GO:0006269;product=term%3DDNA primase large subunit%2C putative
				ID=LdBPK_030090.1.1:pep;Derives_from=LdBPK_030090.1.1;product=term%3Dcytochrome c oxidase assembly protein%2C putative
				ID=LdBPK_030100.1.1:pep;Derives_from=LdBPK_030100.1.1;product=term%3Dhypothetical protein%2C conserved
				ID=LdBPK_030120.1.1:pep;Derives_from=LdBPK_030120.1.1;product=term%3Dacetyltransferase%2C putative
				ID=LdBPK_030130.1.1:pep;Derives_from=LdBPK_030130.1.1;product=term%3Dhypothetical protein%2C conserved
				ID=LdBPK_030140.1.1:pep;Derives_from=LdBPK_030140.1.1;product=term%3Dhypothetical protein%2C conserved
				ID=LdBPK_030150.1.1:pep;Derives_from=LdBPK_030150.1.1;product=term%3DATP-binding cassette protein subfamily F%2C member 1%2C putative
				ID=LdBPK_030160.1.1:pep;Derives_from=LdBPK_030160.1.1;product=term%3Dhypothetical protein
				ID=LdBPK_030170.1.1:pep;Derives_from=LdBPK_030170.1.1;product=term%3Dhypothetical protein%2C conserved
				ID=LdBPK_030180.1.1:pep;Derives_from=LdBPK_030180.1.1;product=term%3DU2 splicing auxiliary factor%2C putative
				ID=LdBPK_030200.1.1:pep;Derives_from=LdBPK_030200.1.1;product=term%3Dprotein kinase%2C putative
				ID=LdBPK_030210.1.1:pep;Derives_from=LdBPK_030210.1.1;product=term%3Dhypothetical protein%2C conserved
				ID=LdBPK_030220.1.1:pep;Derives_from=LdBPK_030220.1.1;product=term%3Dlong chain fatty Acyl CoA synthetase%2C putative
				ID=LdBPK_030230.1.1:pep;Derives_from=LdBPK_030230.1.1;product=term%3Dhypothetical protein%2C conserved
				ID=LdBPK_030240.1.1:pep;Derives_from=LdBPK_030240.1.1;product=term%3Dribosomal protein L38%2C putative
				ID=LdBPK_030250.1.1:pep;Derives_from=LdBPK_030250.1.1;product=term%3Dhypothetical protein%2C conserved
				ID=LdBPK_030260.1.1:pep;Derives_from=LdBPK_030260.1.1;End_range=.,.;product=term%3Dhypothetical protein (fragment)
				ID=LdBPK_030060.1.1:pep;Derives_from=LdBPK_030060.1.1;product=term%3Dhypothetical protein%2C conserved
				ID=LdBPK_030110.1.1:pep;Derives_from=LdBPK_030110.1.1;product=term%3Dhypothetical protein%2C conserved
				ID=LdBPK_030190.1.1:pep;Derives_from=LdBPK_030190.1.1;product=term%3Ddelta-1-pyrroline-5-carboxylate dehydrogenase%2C putative
				ID=LdBPK_030270.1.1:pep;Derives_from=LdBPK_030270.1.1;product=term%3Dhypothetical protein
				ID=LdBPK_030280.1.1:pep;Derives_from=LdBPK_030280.1.1;product=term%3Dhypothetical protein%2C unknown function (pseudogene)
				ID=LdBPK_030290.1.1:pep;Derives_from=LdBPK_030290.1.1;product=term%3Dhypothetical protein
				ID=LdBPK_030300.1.1:pep;Derives_from=LdBPK_030300.1.1;product=term%3Dhypothetical protein%2C conserved
				ID=LdBPK_030310.1.1:pep;Derives_from=LdBPK_030310.1.1;product=term%3Dhypothetical protein%2C conserved
				ID=LdBPK_030320.1.1:pep;Derives_from=LdBPK_030320.1.1;product=term%3Dhypothetical protein%2C conserved
				ID=LdBPK_030330.1.1:pep;Derives_from=LdBPK_030330.1.1;product=term%3Dprotein kinase%2C putative
				ID=LdBPK_030340.1.1:pep;Derives_from=LdBPK_030340.1.1;product=term%3Dhypothetical protein
				ID=LdBPK_030400.1.1:pep;Derives_from=LdBPK_030400.1.1;product=term%3Dhypothetical protein%2C conserved
				ID=LdBPK_030460.1.1:pep;Derives_from=LdBPK_030460.1.1;product=term%3Dhypothetical protein%2C conserved
				ID=LdBPK_030470.1.1:pep;Derives_from=LdBPK_030470.1.1;product=term%3Dhypothetical protein%2C conserved
				ID=LdBPK_030480.1.1:pep;Derives_from=LdBPK_030480.1.1;product=term%3Dphosphate-Repressible Phosphate Permease-like protein
				ID=LdBPK_030490.1.1:pep;Derives_from=LdBPK_030490.1.1;product=term%3Dhypothetical protein%2C conserved
				ID=LdBPK_030500.1.1:pep;Derives_from=LdBPK_030500.1.1;product=term%3Dhypothetical protein%2C conserved
				ID=LdBPK_030520.1.1:pep;Derives_from=LdBPK_030520.1.1;product=term%3D26S protease regulatory subunit%2C putative
				ID=LdBPK_030530.1.1:pep;Derives_from=LdBPK_030530.1.1;product=term%3Dhypothetical protein%2C conserved
				ID=LdBPK_030540.1.1:pep;Derives_from=LdBPK_030540.1.1;product=term%3Dhypothetical protein
				ID=LdBPK_030550.1.1:pep;Derives_from=LdBPK_030550.1.1;product=term%3Dquinone oxidoreductase%2C putative
				ID=LdBPK_030560.1.1:pep;Derives_from=LdBPK_030560.1.1;product=term%3Dhypothetical protein%2C conserved
				ID=LdBPK_030570.1.1:pep;Derives_from=LdBPK_030570.1.1;product=term%3DDNA repair helicase%2C putative
				ID=LdBPK_030580.1.1:pep;Derives_from=LdBPK_030580.1.1;product=term%3Darginine N-methyltransferase%2C putative
				ID=LdBPK_030590.1.1:pep;Derives_from=LdBPK_030590.1.1;product=term%3Dkinase-like protein
				ID=LdBPK_030610.1.1:pep;Derives_from=LdBPK_030610.1.1;product=term%3Dhypothetical protein%2C conserved
				ID=LdBPK_030620.1.1:pep;Derives_from=LdBPK_030620.1.1;product=term%3Dhypothetical protein%2C conserved
				ID=LdBPK_030630.1.1:pep;Derives_from=LdBPK_030630.1.1;product=term%3Dhypothetical protein
				ID=LdBPK_030640.1.1:pep;Derives_from=LdBPK_030640.1.1;product=term%3Dhypothetical protein%2C conserved
				ID=LdBPK_030650.1.1:pep;Derives_from=LdBPK_030650.1.1;product=term%3Dhypothetical protein%2C conserved
				ID=LdBPK_030450.1.1:pep;Derives_from=LdBPK_030450.1.1;product=term%3Dhypothetical protein%2C conserved
				ID=LdBPK_030510.1.1:pep;Derives_from=LdBPK_030510.1.1;product=term%3Dhypothetical protein%2C conserved
				ID=LdBPK_030600.1.1:pep;Derives_from=LdBPK_030600.1.1;product=with%3DGeneDB:Tb927.10.3570%3Bevidence%3DInferred from Sequence Orthology%3Bterm%3Dmitochondrial protein 99%2C putative
				ID=LdBPK_030660.1.1:pep;Derives_from=LdBPK_030660.1.1;product=term%3Dhypothetical protein
				ID=LdBPK_030680.1.1:pep;Derives_from=LdBPK_030680.1.1;product=term%3Dhypothetical protein%2C conserved
				ID=LdBPK_030690.1.1:pep;Derives_from=LdBPK_030690.1.1;product=term%3Dhypothetical protein%2C conserved
				ID=LdBPK_030700.1.1:pep;Derives_from=LdBPK_030700.1.1;product=term%3Dhypothetical protein%2C conserved
				ID=LdBPK_030710.1.1:pep;Derives_from=LdBPK_030710.1.1;product=term%3Dhypothetical protein%2C conserved
				ID=LdBPK_030720.1.1:pep;Derives_from=LdBPK_030720.1.1;product=term%3Dcytochrome c oxidase copper chaperone%2C putative
				ID=LdBPK_030730.1.1:pep;Derives_from=LdBPK_030730.1.1;product=term%3Dhypothetical protein%2C conserved
				ID=LdBPK_030740.1.1:pep;Derives_from=LdBPK_030740.1.1;product=term%3Dhypothetical protein%2C conserved
				ID=LdBPK_030760.1.1:pep;Derives_from=LdBPK_030760.1.1;previous_systematic_id=LdBPK_030770.1.1:pep;product=term%3Dserine/threonine-protein kinase%2C putative
				ID=LdBPK_030780.1.1:pep;Derives_from=LdBPK_030780.1.1;product=term%3Dhypothetical protein%2C conserved
				ID=LdBPK_030800.1.1:pep;Derives_from=LdBPK_030800.1.1;product=term%3Dhypothetical protein
				ID=LdBPK_030750.1.1:pep;Derives_from=LdBPK_030750.1.1;product=term%3Dhypothetical protein%2C conserved
				ID=LdBPK_030790.1.1:pep;Dbxref=EC:2.7.1.105;Derives_from=LdBPK_030790.1.1;Ontology_term=GO:0003873;product=term%3D6-phosphofructo-2-kinase 1%3Bevidence%3DInferred from Sequence Orthology%3Bdb_xref%3DGO_REF:0000024%3Bwith%3DGeneDB:Tb927.3.2710
				ID=LdBPK_030670.1.1:pep;Derives_from=LdBPK_030670.1.1;product=term%3Dhypothetical protein%2C conserved
				ID=LdBPK_030870.1.1:pep;Derives_from=LdBPK_030870.1.1;product=term%3Dhypothetical protein%2C conserved
				ID=LdBPK_030880.1.1:pep;Derives_from=LdBPK_030880.1.1;product=term%3Dpeter pan protein%2C putative
				ID=LdBPK_030890.1.1:pep;Derives_from=LdBPK_030890.1.1;product=term%3Dinorganic pyrophosphatase%2C putative
				ID=LdBPK_030900.1.1:pep;Derives_from=LdBPK_030900.1.1;product=term%3Dhypothetical protein%2C conserved
				ID=LdBPK_030910.1.1:pep;Derives_from=LdBPK_030910.1.1;product=term%3Dhypothetical protein
				ID=LdBPK_030920.1.1:pep;Derives_from=LdBPK_030920.1.1;product=term%3Dhypothetical protein%2C conserved
				ID=LdBPK_030930.1.1:pep;Derives_from=LdBPK_030930.1.1;product=term%3Dhypothetical protein%2C conserved
				ID=LdBPK_030940.1.1:pep;Derives_from=LdBPK_030940.1.1;product=term%3Dhypothetical protein%2C conserved
				ID=LdBPK_030950.1.1:pep;Derives_from=LdBPK_030950.1.1;product=term%3Dhypothetical protein%2C conserved
				ID=LdBPK_030960.1.1:pep;Derives_from=LdBPK_030960.1.1;product=term%3Delongation initiation factor 2 alpha subunit%2C putative
				ID=LdBPK_030860.1.1:pep;Derives_from=LdBPK_030860.1.1;product=term%3Dhypothetical protein%2C conserved
				ID=LdBPK_040010.1.1:pep;Derives_from=LdBPK_040010.1.1;product=term%3Dcalcium-translocating P-type ATPase
				ID=LdBPK_040160.1.1:pep;Derives_from=LdBPK_040160.1.1;product=term%3Dhypothetical protein%2C conserved in leishmania
				ID=LdBPK_040370.1.1:pep;Derives_from=LdBPK_040370.1.1;product=term%3Dhypothetical protein
				ID=LdBPK_040380.1.1:pep;Derives_from=LdBPK_040380.1.1;product=term%3Danaphase promoting complex%2C subunit 10-like protein
				ID=LdBPK_040390.1.1:pep;Derives_from=LdBPK_040390.1.1;product=term%3Dhypothetical protein%2C conserved
				ID=LdBPK_040400.1.1:pep;Derives_from=LdBPK_040400.1.1;product=term%3Dhypothetical protein%2C conserved
				ID=LdBPK_040410.1.1:pep;Derives_from=LdBPK_040410.1.1;product=term%3Dhypothetical protein%2C conserved
				ID=LdBPK_040430.1.1:pep;Derives_from=LdBPK_040430.1.1;product=term%3Dcalpain-like cysteine peptidase%2C putative
				ID=LdBPK_040440.1.1:pep;Derives_from=LdBPK_040440.1.1;product=term%3Dadenylosuccinate lyase%2C putative
				ID=LdBPK_040450.1.1:pep;Derives_from=LdBPK_040450.1.1;product=term%3Dhypothetical protein%2C conserved
				ID=LdBPK_040470.1.1:pep;Derives_from=LdBPK_040470.1.1;product=term%3DADP-ribosylation factor%2C putative
				ID=LdBPK_040420.1.1:pep;Derives_from=LdBPK_040420.1.1;product=term%3Dserine/threonine protein kinase-like protein
				ID=LdBPK_050010.1.1:pep;Derives_from=LdBPK_050010.1.1;product=term%3Dhypothetical protein%2C conserved
				ID=LdBPK_050020.1.1:pep;Derives_from=LdBPK_050020.1.1;product=term%3Dhypothetical protein%2C conserved
				ID=LdBPK_050030.1.1:pep;Derives_from=LdBPK_050030.1.1;product=term%3Dras-like small GTPases%2C putative
				ID=LdBPK_050040.1.1:pep;Derives_from=LdBPK_050040.1.1;product=term%3Dparaflagellar rod component par4%2C putative
				ID=LdBPK_050050.1.1:pep;Derives_from=LdBPK_050050.1.1;product=term%3Dhypothetical protein%2C conserved
				ID=LdBPK_050060.1.1:pep;Derives_from=LdBPK_050060.1.1;product=term%3Dmajor vault protein%2C putative
				ID=LdBPK_050070.1.1:pep;Derives_from=LdBPK_050070.1.1;product=term%3Ddynein light chain%2C putative
				ID=LdBPK_050080.1.1:pep;Derives_from=LdBPK_050080.1.1;product=term%3Dhypothetical protein%2C conserved
				ID=LdBPK_050090.1.1:pep;Derives_from=LdBPK_050090.1.1;Ontology_term=GO:0020015,GO:0050072,GO:0031087;product=term%3DNudix hydrolase 2%2C putative%3Bevidence%3DInferred from Sequence Orthology%3Bdb_xref%3DGO_REF:0000024%3Bwith%3DGeneDB:Tb927.5.4350
				ID=LdBPK_050100.1.1:pep;Derives_from=LdBPK_050100.1.1;product=term%3Dphosphoprotein phosphatase%2C putative
				ID=LdBPK_050120.1.1:pep;Derives_from=LdBPK_050120.1.1;product=term%3Dhypothetical protein%2C conserved
				ID=LdBPK_050130.1.1:pep;Derives_from=LdBPK_050130.1.1;product=term%3Dprotein kinase%2C putative
				ID=LdBPK_050140.1.1:pep;Derives_from=LdBPK_050140.1.1;product=term%3Dnucleolar RNA helicase II%2C putative
				ID=LdBPK_050150.1.1:pep;Derives_from=LdBPK_050150.1.1;product=term%3Dhypothetical protein%2C conserved
				ID=LdBPK_050160.1.1:pep;Derives_from=LdBPK_050160.1.1;product=term%3Dhypothetical protein%2C unknown function
				ID=LdBPK_050170.1.1:pep;Derives_from=LdBPK_050170.1.1;product=term%3Dhypothetical protein%2C conserved
				ID=LdBPK_050180.1.1:pep;Derives_from=LdBPK_050180.1.1;product=term%3Ddihydrolipoamide branched chain transacylase%2C putative
				ID=LdBPK_050190.1.1:pep;Derives_from=LdBPK_050190.1.1;product=term%3Dhypothetical protein%2C conserved
				ID=LdBPK_050200.1.1:pep;Derives_from=LdBPK_050200.1.1;product=term%3Dhypothetical protein%2C conserved
				ID=LdBPK_050220.1.1:pep;Derives_from=LdBPK_050220.1.1;product=term%3Ddual specificity phosphatase-like protein
				ID=LdBPK_050230.1.1:pep;Derives_from=LdBPK_050230.1.1;product=term%3Dhydrogenase%2C putative
				ID=LdBPK_050240.1.1:pep;Derives_from=LdBPK_050240.1.1;product=term%3Dviscerotropic leishmaniasis antigen%2C putative
				ID=LdBPK_050250.1.1:pep;Derives_from=LdBPK_050250.1.1;product=term%3Dhypothetical protein%2C conserved
				ID=LdBPK_050110.1.1:pep;Derives_from=LdBPK_050110.1.1;product=term%3Dhypothetical protein%2C conserved
				ID=LdBPK_050210.1.1:pep;Derives_from=LdBPK_050210.1.1;product=term%3Dhypothetical protein%2C conserved
				ID=LdBPK_050260.1.1:pep;Derives_from=LdBPK_050260.1.1;product=term%3Dhypothetical protein%2C conserved
				ID=LdBPK_050270.1.1:pep;Derives_from=LdBPK_050270.1.1;product=term%3Dhypothetical protein%2C conserved
				ID=LdBPK_050280.1.1:pep;Derives_from=LdBPK_050280.1.1;product=term%3Dprotein tyrosine phosphatase%2C putative
				ID=LdBPK_050290.1.1:pep;Derives_from=LdBPK_050290.1.1;product=term%3DARP2/3 complex 16kDa subunit%2C putative
				ID=LdBPK_050300.1.1:pep;Derives_from=LdBPK_050300.1.1;product=term%3Dphosphate carrier protein%2C mitochondrial precursor-like protein
				ID=LdBPK_050310.1.1:pep;Derives_from=LdBPK_050310.1.1;product=term%3Dhypothetical protein%2C conserved
				ID=LdBPK_050320.1.1:pep;Derives_from=LdBPK_050320.1.1;product=term%3Dglutaredoxin-like protein
				ID=LdBPK_050340.1.1:pep;Derives_from=LdBPK_050340.1.1;product=term%3Dhypothetical protein%2C conserved
				ID=LdBPK_050350.1.1:pep;Derives_from=LdBPK_050350.1.1;product=term%3Dtrypanothione reductase
				ID=LdBPK_050360.1.1:pep;Derives_from=LdBPK_050360.1.1;product=term%3DATP-dependent RNA helicase%2C putative
				ID=LdBPK_050370.1.1:pep;Derives_from=LdBPK_050370.1.1;product=term%3Dhypothetical protein%2C conserved
				ID=LdBPK_050380.1.1:pep;Derives_from=LdBPK_050380.1.1;End_range=.,.;product=term%3Dmicrotubule-associated protein%2C putative (fragment)
				ID=LdBPK_050330.1.1:pep;Derives_from=LdBPK_050330.1.1;product=term%3DDNA replication licensing factor%2C putative
				ID=LdBPK_050390.1.1:pep;Derives_from=LdBPK_050390.1.1;product=term%3Dprotein kinase%2C putative
				ID=LdBPK_050400.1.1:pep;Derives_from=LdBPK_050400.1.1;product=term%3Dstructural maintenance of chromosome (SMC)%2C putative
				ID=LdBPK_050410.1.1:pep;Derives_from=LdBPK_050410.1.1;product=term%3Dhypothetical protein%2C conserved
				ID=LdBPK_050420.1.1:pep;Derives_from=LdBPK_050420.1.1;product=term%3Ddynein-light chain-protein%2C putative
				ID=LdBPK_050430.1.1:pep;Derives_from=LdBPK_050430.1.1;product=term%3Dhypothetical protein%2C conserved
				ID=LdBPK_050440.1.1:pep;Derives_from=LdBPK_050440.1.1;product=term%3Dhypothetical protein%2C conserved
				ID=LdBPK_050450.1.1:pep;Derives_from=LdBPK_050450.1.1;product=term%3Dhypothetical protein%2C conserved
				ID=LdBPK_050470.1.1:pep;Derives_from=LdBPK_050470.1.1;product=term%3Dhypothetical protein%2C unknown function
				ID=LdBPK_050480.1.1:pep;Derives_from=LdBPK_050480.1.1;product=term%3Dmonocarboxylate transporter-like protein
				ID=LdBPK_050490.1.1:pep;Derives_from=LdBPK_050490.1.1;product=term%3Dhypothetical protein%2C conserved
				ID=LdBPK_050500.1.1:pep;Derives_from=LdBPK_050500.1.1;End_range=.,.;product=term%3DATPase alpha subunit (fragment)
				ID=LdBPK_050460.1.1:pep;Derives_from=LdBPK_050460.1.1;product=term%3DGTPase%2C putative
				ID=LdBPK_050500.1.1:pep;Derives_from=LdBPK_050500.1.1;End_range=.,.;product=term%3DATPase alpha subunit (fragment)
				ID=LdBPK_050520.1.1:pep;Derives_from=LdBPK_050520.1.1;product=term%3Dnuclear receptor binding factor-like protein
				ID=LdBPK_050530.1.1:pep;Derives_from=LdBPK_050530.1.1;product=term%3Dkinetoplast-associated protein-like protein
				ID=LdBPK_050540.1.1:pep;Derives_from=LdBPK_050540.1.1;product=term%3Dhypothetical protein%2C conserved
				ID=LdBPK_050550.1.1:pep;Derives_from=LdBPK_050550.1.1;product=term%3Dprotein kinase%2C putative
				ID=LdBPK_050560.1.1:pep;Derives_from=LdBPK_050560.1.1;product=term%3Dhypothetical protein%2C conserved
				ID=LdBPK_050570.1.1:pep;Derives_from=LdBPK_050570.1.1;product=term%3Dhypothetical protein%2C conserved
				ID=LdBPK_050580.1.1:pep;Derives_from=LdBPK_050580.1.1;product=term%3Dhypothetical protein%2C conserved
				ID=LdBPK_050590.1.1:pep;Derives_from=LdBPK_050590.1.1;product=term%3DATP-dependent RNA helicase%2C putative
				ID=LdBPK_050610.1.1:pep;Derives_from=LdBPK_050610.1.1;product=term%3Dhypothetical protein%2C conserved
				ID=LdBPK_050620.1.1:pep;Derives_from=LdBPK_050620.1.1;product=term%3Dhypothetical protein%2C conserved
				ID=LdBPK_050630.1.1:pep;Derives_from=LdBPK_050630.1.1;product=term%3Dkinesin%2C putative
				ID=LdBPK_050650.1.1:pep;Derives_from=LdBPK_050650.1.1;product=term%3Dhypothetical protein%2C conserved
				ID=LdBPK_050660.1.1:pep;Derives_from=LdBPK_050660.1.1;product=term%3Dnitroreductase-like protein
				ID=LdBPK_050680.1.1:pep;Derives_from=LdBPK_050680.1.1;product=term%3Dsre-2/carboxylate carrier-like protein
				ID=LdBPK_050690.1.1:pep;Derives_from=LdBPK_050690.1.1;product=term%3Dhypothetical protein%2C conserved
				ID=LdBPK_050700.1.1:pep;Derives_from=LdBPK_050700.1.1;product=term%3Dhypothetical protein%2C conserved
				ID=LdBPK_050710.1.1:pep;Derives_from=LdBPK_050710.1.1;product=term%3DCYC2-like cyclin%2C putative
				ID=LdBPK_050720.1.1:pep;Derives_from=LdBPK_050720.1.1;product=term%3Dphophatase-like protein
				ID=LdBPK_050730.1.1:pep;Derives_from=LdBPK_050730.1.1;product=term%3Dhypothetical protein%2C conserved
				ID=LdBPK_050740.1.1:pep;Derives_from=LdBPK_050740.1.1;product=term%3Dhypothetical protein%2C conserved
				ID=LdBPK_050750.1.1:pep;Derives_from=LdBPK_050750.1.1;product=term%3Dhypothetical protein%2C conserved
				ID=LdBPK_050770.1.1:pep;Derives_from=LdBPK_050770.1.1;product=term%3Dhypothetical protein%2C unknown function
				ID=LdBPK_050780.1.1:pep;Derives_from=LdBPK_050780.1.1;product=term%3Dhypothetical protein%2C conserved
				ID=LdBPK_050790.1.1:pep;Derives_from=LdBPK_050790.1.1;product=term%3Dhypothetical protein%2C conserved
				ID=LdBPK_050810.1.1:pep;Derives_from=LdBPK_050810.1.1;product=term%3Dhypothetical protein%2C conserved
				ID=LdBPK_050820.1.1:pep;Derives_from=LdBPK_050820.1.1;product=term%3Dhypothetical protein%2C conserved
				ID=LdBPK_050830.1.1:pep;Derives_from=LdBPK_050830.1.1;product=term%3Dmethylthioadenosine phosphorylase%2C putative
				ID=LdBPK_050840.1.1:pep;Derives_from=LdBPK_050840.1.1;product=term%3Dhypothetical protein%2C unknown function
				ID=LdBPK_050850.1.1:pep;Derives_from=LdBPK_050850.1.1;product=term%3Dhypothetical protein%2C conserved
				ID=LdBPK_050860.1.1:pep;Derives_from=LdBPK_050860.1.1;product=term%3Dhypothetical protein%2C conserved
				ID=LdBPK_050870.1.1:pep;Derives_from=LdBPK_050870.1.1;product=term%3Dhypothetical protein%2C conserved
				ID=LdBPK_050880.1.1:pep;Derives_from=LdBPK_050880.1.1;product=term%3Dhypothetical protein%2C conserved
				ID=LdBPK_050890.1.1:pep;Derives_from=LdBPK_050890.1.1;End_range=.,.;product=term%3Dhypothetical protein%2C conserved (fragment)
				ID=LdBPK_050600.1.1:pep;Derives_from=LdBPK_050600.1.1;product=term%3Dhypothetical protein%2C conserved
				ID=LdBPK_050640.1.1:pep;Derives_from=LdBPK_050640.1.1;product=term%3Dhypothetical protein%2C conserved
				ID=LdBPK_050670.1.1:pep;Derives_from=LdBPK_050670.1.1;product=term%3Dhypothetical protein%2C conserved
				ID=LdBPK_050760.1.1:pep;Derives_from=LdBPK_050760.1.1;product=term%3Dkinesin-like protein
				ID=LdBPK_050800.1.1:pep;Derives_from=LdBPK_050800.1.1;product=term%3DMYND zinc finger (ZnF) domain-like protein
				ID=LdBPK_050900.1.1:pep;Derives_from=LdBPK_050900.1.1;product=term%3Dsurface antigen-like protein
				ID=LdBPK_050910.1.1:pep;Derives_from=LdBPK_050910.1.1;product=term%3Dhypothetical protein%2C conserved
				ID=LdBPK_050920.1.1:pep;Derives_from=LdBPK_050920.1.1;product=term%3Dparaflagellar rod protein%2C putative
				ID=LdBPK_050930.1.1:pep;Derives_from=LdBPK_050930.1.1;product=with%3DUniProtKB:UB2J1_HUMAN|InterPro:IPR000608|PANTHER:PTHR24067:SF54%3Bevidence%3DInferred from Sequence or Structural Similarity%3Bterm%3Dubiquitin-conjugating enzyme E2%2C putative
				ID=LdBPK_050940.1.1:pep;Derives_from=LdBPK_050940.1.1;product=term%3Dhypothetical protein%2C conserved
				ID=LdBPK_050950.1.1:pep;Derives_from=LdBPK_050950.1.1;product=term%3Dglutaminyl cyclase%2C putative
				ID=LdBPK_050960.1.1:pep;Derives_from=LdBPK_050960.1.1;product=term%3Ddipeptidyl-peptidase III%2C putative
				ID=LdBPK_050980.1.1:pep;Derives_from=LdBPK_050980.1.1;product=term%3DNADH-ubiquinone oxidoreductase%2C mitochondrial%2C putative
				ID=LdBPK_050990.1.1:pep;Derives_from=LdBPK_050990.1.1;product=term%3Dhypothetical protein%2C conserved
				ID=LdBPK_051000.1.1:pep;Derives_from=LdBPK_051000.1.1;product=term%3Dhypothetical protein%2C conserved
				ID=LdBPK_051020.1.1:pep;Derives_from=LdBPK_051020.1.1;product=term%3Dhypothetical protein%2C conserved
				ID=LdBPK_051030.1.1:pep;Derives_from=LdBPK_051030.1.1;product=term%3Dhypothetical protein%2C conserved
				ID=LdBPK_051040.1.1:pep;Derives_from=LdBPK_051040.1.1;product=term%3Dstomatin-like protein
				ID=LdBPK_051050.1.1:pep;Derives_from=LdBPK_051050.1.1;product=term%3Dhypothetical protein%2C unknown function
				ID=LdBPK_051060.1.1:pep;Derives_from=LdBPK_051060.1.1;product=term%3DATPase%2C putative
				ID=LdBPK_051070.1.1:pep;Derives_from=LdBPK_051070.1.1;product=term%3Dhypothetical protein%2C conserved
				ID=LdBPK_051080.1.1:pep;Derives_from=LdBPK_051080.1.1;product=term%3DPhosphatidylinositol 4-phosphate 5-kinase%2C putative%3Bis_preferred%3Dtrue%3Bevidence%3DInferred from Sequence or Structural Similarity%3Bwith%3DPANTHER:PTHR23084|UniProtKB:PI5K4_ARATH,with%3DPANTHER:PTHR23084:SF113|InterPro:IPR003409%3Bterm%3DMORN repeat-containing protein%3Bevidence%3DInferred from Sequence Model%3Brank%3D1
				ID=LdBPK_051090.1.1:pep;Derives_from=LdBPK_051090.1.1;product=term%3Ddouble-strand-break repair protein rad21 homolog%2C putative
				ID=LdBPK_051100.1.1:pep;Derives_from=LdBPK_051100.1.1;product=term%3Dhypothetical protein%2C conserved
				ID=LdBPK_051120.1.1:pep;Derives_from=LdBPK_051120.1.1;product=term%3Dhypothetical protein%2C unknown function
				ID=LdBPK_051010.1.1:pep;Derives_from=LdBPK_051010.1.1;product=term%3Dmethyltransferase-like protein
				ID=LdBPK_051110.1.1:pep;Derives_from=LdBPK_051110.1.1;product=term%3Dhypothetical protein%2C conserved
				ID=LdBPK_051130.1.1:pep;Derives_from=LdBPK_051130.1.1;product=term%3Dhypothetical protein%2C conserved
				ID=LdBPK_051140.1.1:pep;Derives_from=LdBPK_051140.1.1;Ontology_term=GO:0020022,GO:0005794,GO:0005764;product=with%3DUniProtKB:VA0D1_HUMAN|UniProtKB:VA0D_SCHPO|InterPro:IPR002843|PANTHER:PTHR11028:SF0%3Bevidence%3DInferred from Sequence or Structural Similarity%3Bterm%3DV-type proton ATPase subunit D%2C putative
				ID=LdBPK_051150.1.1:pep;Derives_from=LdBPK_051150.1.1;product=term%3Dhypothetical protein%2C unknown function
				ID=LdBPK_051160.1.1:pep;Derives_from=LdBPK_051160.1.1;product=term%3Delongation of very long chain fatty acids protein%2C putative
				ID=LdBPK_051170.1.1:pep;Derives_from=LdBPK_051170.1.1;product=term%3Dhypothetical protein%2C conserved
				ID=LdBPK_051180.1.1:pep;Derives_from=LdBPK_051180.1.1;product=term%3Dhypothetical protein%2C conserved
				ID=LdBPK_051190.1.1:pep;Derives_from=LdBPK_051190.1.1;product=term%3Dprefoldin subunit%2C putative
				ID=LdBPK_051200.1.1:pep;Derives_from=LdBPK_051200.1.1;product=term%3Dprotein phosphatase type 1 regulator-like protein
				ID=LdBPK_051210.1.1:pep;Derives_from=LdBPK_051210.1.1;product=term%3Dsurface antigen-like protein
				ID=LdBPK_060010.1.1:pep;Derives_from=LdBPK_060010.1.1;product=term%3Dhistone H4
				ID=LdBPK_060020.1.1:pep;Derives_from=LdBPK_060020.1.1;product=term%3Dhypothetical protein%2C conserved
				ID=LdBPK_060030.1.1:pep;Derives_from=LdBPK_060030.1.1;product=term%3Dhypothetical protein%2C conserved
				ID=LdBPK_060040.1.1:pep;Derives_from=LdBPK_060040.1.1;product=term%3Dhypothetical protein%2C conserved
				ID=LdBPK_060050.1.1:pep;Derives_from=LdBPK_060050.1.1;product=term%3Dhypothetical protein%2C conserved
				ID=LdBPK_060060.1.1:pep;Derives_from=LdBPK_060060.1.1;product=term%3Dhypothetical protein%2C conserved
				ID=LdBPK_060070.1.1:pep;Derives_from=LdBPK_060070.1.1;product=term%3Dhypothetical protein%2C conserved (pseudogene)
				ID=LdBPK_060080.1.1:pep;Derives_from=LdBPK_060080.1.1;Start_range=.,.;product=term%3DATP-binding cassette protein subfamily G%2C member 1%2C putative (fragment)
				ID=LdBPK_060090.1.1:pep;Derives_from=LdBPK_060090.1.1;Start_range=.,.;product=term%3DATP-binding cassette protein subfamily G%2C member 2%2C putative (fragment)
				ID=LdBPK_060100.1.1:pep;Derives_from=LdBPK_060100.1.1;product=term%3DATP-binding cassette protein subfamily G%2C member 3%2C putative
				ID=LdBPK_060110.1.1:pep;Derives_from=LdBPK_060110.1.1;product=term%3Dhypothetical protein%2C conserved
				ID=LdBPK_060120.1.1:pep;Derives_from=LdBPK_060120.1.1;product=term%3Dcyclophilin
				ID=LdBPK_060130.1.1:pep;Derives_from=LdBPK_060130.1.1;product=term%3Dhypothetical protein%2C conserved
				ID=LdBPK_060140.1.1:pep;Derives_from=LdBPK_060140.1.1;product=term%3Dproteasome beta 6 subunit%2C putative
				ID=LdBPK_060150.1.1:pep;Derives_from=LdBPK_060150.1.1;product=term%3Dhypothetical protein%2C conserved
				ID=LdBPK_060160.1.1:pep;Derives_from=LdBPK_060160.1.1;product=term%3Dhypothetical protein%2C conserved
				ID=LdBPK_060170.1.1:pep;Derives_from=LdBPK_060170.1.1;product=term%3Dhypothetical protein%2C conserved
				ID=LdBPK_060180.1.1:pep;Derives_from=LdBPK_060180.1.1;product=term%3Dkinesin-like protein
				ID=LdBPK_060190.1.1:pep;Derives_from=LdBPK_060190.1.1;product=term%3Dhypothetical protein%2C conserved
				ID=LdBPK_060200.1.1:pep;Derives_from=LdBPK_060200.1.1;product=term%3Dhypothetical protein%2C conserved
				ID=LdBPK_060210.1.1:pep;Derives_from=LdBPK_060210.1.1;product=term%3Dhypothetical protein%2C conserved
				ID=LdBPK_060220.1.1:pep;Derives_from=LdBPK_060220.1.1;product=term%3Dhypothetical protein%2C conserved
				ID=LdBPK_060230.1.1:pep;Derives_from=LdBPK_060230.1.1;product=term%3Dhypothetical protein%2C conserved
				ID=LdBPK_060240.1.1:pep;Derives_from=LdBPK_060240.1.1;Ontology_term=GO:0005741;product=term%3DPresent in the outer mitochondrial membrane proteome 34%3Bevidence%3DInferred from Sequence Orthology%3Bdb_xref%3DGO_REF:0000024%3Bwith%3DGeneDB:Tb927.7.4890
				ID=LdBPK_060260.1.1:pep;Dbxref=EC:3.1.13.-;Derives_from=LdBPK_060260.1.1;Ontology_term=GO:0004534,GO:0003676,GO:0006402;product=term%3D5'-3' exoribonuclease A%2C putative%3Bevidence%3DInferred from Sequence Orthology%3Bdb_xref%3DGO_REF:0000024%3Bwith%3DGeneDB:Tb927.7.4900
				ID=LdBPK_060270.1.1:pep;Derives_from=LdBPK_060270.1.1;product=term%3Dhypothetical protein%2C conserved
				ID=LdBPK_060280.1.1:pep;Derives_from=LdBPK_060280.1.1;product=term%3Dhypothetical protein%2C conserved
				ID=LdBPK_060290.1.1:pep;Derives_from=LdBPK_060290.1.1;product=term%3Dribonuclease H1%2C putative
				ID=LdBPK_060300.1.1:pep;Derives_from=LdBPK_060300.1.1;product=term%3DMYND finger domain-like protein
				ID=LdBPK_060310.1.1:pep;Derives_from=LdBPK_060310.1.1;product=term%3Dfolate/biopterin transporter%2C putative
				ID=LdBPK_060320.1.1:pep;Derives_from=LdBPK_060320.1.1;product=term%3Dhypothetical protein%2C conserved
				ID=LdBPK_060340.1.1:pep;Derives_from=LdBPK_060340.1.1;product=term%3Doligopeptidase B-like protein
				ID=LdBPK_060350.1.1:pep;Dbxref=EC:1.1.1.170;Derives_from=LdBPK_060350.1.1;product=term%3DNAD(P)-dependent steroid dehydrogenase protein%2C putative%3Bevidence%3DInferred from Sequence Alignment%3Bdb_xref%3DGO_REF:0000012%3Bwith%3DUniProtKB:ERG26_YEAST
				ID=LdBPK_060360.1.1:pep;Derives_from=LdBPK_060360.1.1;product=term%3Dhypothetical protein%2C conserved
				ID=LdBPK_060250.1.1:pep;Derives_from=LdBPK_060250.1.1;product=term%3Dhypothetical protein%2C conserved
				ID=LdBPK_060330.1.1:pep;Derives_from=LdBPK_060330.1.1;product=term%3Dhypothetical protein%2C conserved
				ID=LdBPK_060380.1.1:pep;Derives_from=LdBPK_060380.1.1;Ontology_term=GO:0005741,GO:0008270;product=with%3DGeneDB:Tb927.7.4980%3Bis_preferred%3Dtrue%3Bterm%3DPresent in the outer mitochondrial membrane proteome 35%3Bevidence%3DInferred from Sequence Orthology%3Bdb_xref%3DGO_REF:0000024,with%3DGeneDB:Tb927.7.4980%3Bterm%3Dzinc finger protein family member%2C putative%3Bevidence%3DInferred from Seque…
				ID=LdBPK_060390.1.1:pep;Derives_from=LdBPK_060390.1.1;product=term%3Dhypothetical protein%2C conserved
				ID=LdBPK_060400.1.1:pep;Derives_from=LdBPK_060400.1.1;product=term%3Dfructose biphosphate aldolase (pseudogene)%2C putative
				ID=LdBPK_060410.1.1:pep;Derives_from=LdBPK_060410.1.1;product=term%3D60S ribosomal protein L19%2C putative
				ID=LdBPK_060420.1.1:pep;Derives_from=LdBPK_060420.1.1;product=term%3Dhypothetical protein%2C conserved
				ID=LdBPK_060370.1.1:pep;Derives_from=LdBPK_060370.1.1;product=term%3Dglutamine synthetase%2C putative
				ID=LdBPK_060450.1.1:pep;Derives_from=LdBPK_060450.1.1;product=term%3Dhypothetical protein%2C conserved
				ID=LdBPK_060460.1.1:pep;Derives_from=LdBPK_060460.1.1;product=term%3Dhypothetical protein%2C conserved
				ID=LdBPK_060470.1.1:pep;Derives_from=LdBPK_060470.1.1;product=term%3Dhypothetical protein%2C unknown function
				ID=LdBPK_060490.1.1:pep;Derives_from=LdBPK_060490.1.1;product=term%3Dhypothetical protein%2C conserved
				ID=LdBPK_060500.1.1:pep;Derives_from=LdBPK_060500.1.1;product=term%3Dhypothetical protein%2C conserved
				ID=LdBPK_060510.1.1:pep;Derives_from=LdBPK_060510.1.1;product=term%3Dhypothetical protein%2C conserved
				ID=LdBPK_060520.1.1:pep;Derives_from=LdBPK_060520.1.1;product=term%3Dhypothetical protein%2C conserved
				ID=LdBPK_060540.1.1:pep;Derives_from=LdBPK_060540.1.1;product=term%3Dhypothetical protein%2C conserved
				ID=LdBPK_060550.1.1:pep;Derives_from=LdBPK_060550.1.1;product=term%3Dhypothetical protein%2C conserved
				ID=LdBPK_060560.1.1:pep;Derives_from=LdBPK_060560.1.1;product=term%3Dhypothetical protein%2C conserved
				ID=LdBPK_060440.1.1:pep;Derives_from=LdBPK_060440.1.1;product=term%3Dhypothetical protein%2C conserved
				ID=LdBPK_060480.1.1:pep;Derives_from=LdBPK_060480.1.1;product=term%3DATP-NAD kinase-like protein
				ID=LdBPK_060530.1.1:pep;Derives_from=LdBPK_060530.1.1;product=term%3Dhypothetical protein%2C unknown function
				ID=LdBPK_060570.1.1:pep;Derives_from=LdBPK_060570.1.1;product=term%3Dhypothetical protein%2C conserved
				ID=LdBPK_060610.1.1:pep;Derives_from=LdBPK_060610.1.1;product=term%3Dhypothetical protein%2C conserved
				ID=LdBPK_060620.1.1:pep;Derives_from=LdBPK_060620.1.1;product=term%3Dhypothetical protein%2C conserved
				ID=LdBPK_060630.1.1:pep;Derives_from=LdBPK_060630.1.1;product=term%3Dcarbonic anhydrase family protein%2C putative
				ID=LdBPK_060640.1.1:pep;Derives_from=LdBPK_060640.1.1;product=term%3Dhypothetical protein%2C conserved
				ID=LdBPK_060660.1.1:pep;Derives_from=LdBPK_060660.1.1;product=term%3Dprotein kinase%2C putative
				ID=LdBPK_060680.1.1:pep;Derives_from=LdBPK_060680.1.1;product=term%3Dhypothetical protein%2C conserved
				ID=LdBPK_060690.1.1:pep;Derives_from=LdBPK_060690.1.1;product=term%3Dhypothetical protein%2C conserved
				ID=LdBPK_060700.1.1:pep;Derives_from=LdBPK_060700.1.1;product=term%3Dhypothetical protein%2C conserved
				ID=LdBPK_060720.1.1:pep;Derives_from=LdBPK_060720.1.1;product=term%3Dhypothetical protein%2C conserved
				ID=LdBPK_060650.1.1:pep;Derives_from=LdBPK_060650.1.1;product=term%3Dhypothetical protein%2C unknown function
				ID=LdBPK_060670.1.1:pep;Derives_from=LdBPK_060670.1.1;product=term%3Dlanosterol synthase%2C putative
				ID=LdBPK_060710.1.1:pep;Derives_from=LdBPK_060710.1.1;product=term%3Dhypothetical protein%2C conserved
				ID=LdBPK_060730.1.1:pep;Derives_from=LdBPK_060730.1.1;product=term%3Dhypothetical protein%2C conserved
				ID=LdBPK_060740.1.1:pep;Derives_from=LdBPK_060740.1.1;product=term%3Dhypothetical protein%2C unknown function
				ID=LdBPK_060750.1.1:pep;Derives_from=LdBPK_060750.1.1;product=term%3Dhypothetical protein%2C conserved
				ID=LdBPK_060760.1.1:pep;Derives_from=LdBPK_060760.1.1;product=term%3Dthreonine ammonia-lyase
				ID=LdBPK_060770.1.1:pep;Derives_from=LdBPK_060770.1.1;product=term%3Dhypothetical protein%2C conserved
				ID=LdBPK_060780.1.1:pep;Derives_from=LdBPK_060780.1.1;product=term%3Dhypothetical protein%2C conserved
				ID=LdBPK_060790.1.1:pep;Derives_from=LdBPK_060790.1.1;product=term%3Dhypothetical protein%2C conserved
				ID=LdBPK_060800.1.1:pep;Derives_from=LdBPK_060800.1.1;product=term%3DRNA-binding protein-like protein
				ID=LdBPK_060820.1.1:pep;Derives_from=LdBPK_060820.1.1;product=term%3Dhypothetical protein%2C unknown function
				ID=LdBPK_060840.1.1:pep;Derives_from=LdBPK_060840.1.1;product=term%3Dhypothetical protein%2C unknown function
				ID=LdBPK_060850.1.1:pep;Derives_from=LdBPK_060850.1.1;product=term%3Dhypothetical protein%2C conserved
				ID=LdBPK_060860.1.1:pep;Derives_from=LdBPK_060860.1.1;product=term%3Dlipin%2C putative
				ID=LdBPK_060870.1.1:pep;Derives_from=LdBPK_060870.1.1;product=term%3Dhypothetical protein%2C conserved
				ID=LdBPK_060890.1.1:pep;Derives_from=LdBPK_060890.1.1;product=term%3Ddihydrofolate reductase-thymidylate synthase
				ID=LdBPK_060900.1.1:pep;Derives_from=LdBPK_060900.1.1;product=term%3Dhypothetical protein%2C conserved
				ID=LdBPK_060910.1.1:pep;Derives_from=LdBPK_060910.1.1;product=term%3Dacyl-coenzyme a dehydrogenase%2C putative
				ID=LdBPK_060920.1.1:pep;Derives_from=LdBPK_060920.1.1;product=term%3Dhypothetical protein%2C conserved
				ID=LdBPK_060930.1.1:pep;Derives_from=LdBPK_060930.1.1;product=term%3Dhypothetical protein%2C conserved
				ID=LdBPK_060940.1.1:pep;Derives_from=LdBPK_060940.1.1;product=term%3Dhypothetical protein%2C conserved
				ID=LdBPK_060950.1.1:pep;Derives_from=LdBPK_060950.1.1;product=term%3Dhypothetical protein%2C conserved
				ID=LdBPK_060970.1.1:pep;Derives_from=LdBPK_060970.1.1;product=term%3Dhypothetical protein%2C conserved
				ID=LdBPK_060980.1.1:pep;Derives_from=LdBPK_060980.1.1;product=term%3Dglucosamine-fructose-6-phosphate aminotransferase%2C putative
				ID=LdBPK_060990.1.1:pep;Derives_from=LdBPK_060990.1.1;product=term%3Dcell cycle associated protein MOB1%2C putative
				ID=LdBPK_061000.1.1:pep;Derives_from=LdBPK_061000.1.1;product=term%3Dhypothetical protein%2C conserved
				ID=LdBPK_061010.1.1:pep;Derives_from=LdBPK_061010.1.1;product=term%3Dhypothetical protein%2C conserved
				ID=LdBPK_061020.1.1:pep;Derives_from=LdBPK_061020.1.1;product=term%3Dhypothetical protein%2C conserved
				ID=LdBPK_061030.1.1:pep;Derives_from=LdBPK_061030.1.1;product=term%3Dhypothetical protein%2C unknown function
				ID=LdBPK_061040.1.1:pep;Derives_from=LdBPK_061040.1.1;product=term%3Dhypothetical protein%2C conserved
				ID=LdBPK_061050.1.1:pep;Derives_from=LdBPK_061050.1.1;product=term%3Dhypothetical protein%2C conserved
				ID=LdBPK_061060.1.1:pep;Derives_from=LdBPK_061060.1.1;product=term%3Dhypothetical protein%2C conserved
				ID=LdBPK_061070.1.1:pep;Derives_from=LdBPK_061070.1.1;product=term%3Dkinesin%2C putative
				ID=LdBPK_061080.1.1:pep;Derives_from=LdBPK_061080.1.1;product=term%3Dhypothetical protein%2C conserved
				ID=LdBPK_061090.1.1:pep;Derives_from=LdBPK_061090.1.1;product=term%3Dprotein disulfide isomerase
				ID=LdBPK_061100.1.1:pep;Derives_from=LdBPK_061100.1.1;product=term%3Dhypothetical protein%2C conserved
				ID=LdBPK_061110.1.1:pep;Derives_from=LdBPK_061110.1.1;product=term%3Ddeoxyribose-phosphate aldolase%2C putative
				ID=LdBPK_061130.1.1:pep;Derives_from=LdBPK_061130.1.1;product=term%3Dhypothetical protein%2C conserved
				ID=LdBPK_061140.1.1:pep;Derives_from=LdBPK_061140.1.1;product=term%3Dhypothetical protein%2C conserved
				ID=LdBPK_061150.1.1:pep;Derives_from=LdBPK_061150.1.1;product=term%3Dhypothetical protein%2C conserved
				ID=LdBPK_061170.1.1:pep;Derives_from=LdBPK_061170.1.1;product=term%3Dhypothetical protein%2C conserved
				ID=LdBPK_061180.1.1:pep;Derives_from=LdBPK_061180.1.1;product=term%3Dhypothetical protein%2C conserved
				ID=LdBPK_061190.1.1:pep;Derives_from=LdBPK_061190.1.1;product=term%3Dhypothetical protein%2C conserved
				ID=LdBPK_061200.1.1:pep;Derives_from=LdBPK_061200.1.1;product=term%3Dhypothetical protein%2C conserved
				ID=LdBPK_061210.1.1:pep;Derives_from=LdBPK_061210.1.1;Ontology_term=GO:0005634,GO:0006406;product=with%3DUniProtKB:NTF2_HUMAN|InterPro:IPR018222%3Bis_preferred%3Dtrue%3Bevidence%3DInferred from Sequence or Structural Similarity%3Bterm%3Dnuclear transport factor 2 protein%2C putative,with%3DGeneDB:Tb927.7.5760%3Bterm%3DmRNA transport regulator MTR2%2C putative%3Bevidence%3DInferred from Sequence O…
				ID=LdBPK_061220.1.1:pep;Derives_from=LdBPK_061220.1.1;product=term%3Dprotein kinase%2C putative
				ID=LdBPK_061240.1.1:pep;Derives_from=LdBPK_061240.1.1;product=term%3Dhypothetical protein%2C conserved
				ID=LdBPK_061250.1.1:pep;Derives_from=LdBPK_061250.1.1;product=term%3Dhypothetical protein%2C unknown function
				ID=LdBPK_061260.1.1:pep;Derives_from=LdBPK_061260.1.1;product=term%3Dhypothetical protein%2C unknown function
				ID=LdBPK_061270.1.1:pep;Derives_from=LdBPK_061270.1.1;product=term%3Dhypothetical protein%2C unknown function
				ID=LdBPK_061280.1.1:pep;Derives_from=LdBPK_061280.1.1;product=term%3Dhypothetical protein%2C conserved
				ID=LdBPK_061290.1.1:pep;Derives_from=LdBPK_061290.1.1;product=term%3Dhypothetical protein%2C conserved
				ID=LdBPK_061300.1.1:pep;Derives_from=LdBPK_061300.1.1;product=term%3Dhypothetical protein%2C conserved
				ID=LdBPK_061310.1.1:pep;Derives_from=LdBPK_061310.1.1;product=term%3Dhypothetical protein%2C conserved
				ID=LdBPK_061320.1.1:pep;Derives_from=LdBPK_061320.1.1;product=term%3Dpteridine transporter%2C putative
				ID=LdBPK_061330.1.1:pep;Derives_from=LdBPK_061330.1.1;product=term%3Dcoproporphyrinogen III oxidase
				ID=LdBPK_061340.1.1:pep;Derives_from=LdBPK_061340.1.1;product=term%3Dprotoporphyrinogen oxidase-like protein
				ID=LdBPK_061350.1.1:pep;Derives_from=LdBPK_061350.1.1;Start_range=.,.;product=term%3Dhypothetical protein%2C unknown function (fragment)
				ID=LdBPK_061360.1.1:pep;Derives_from=LdBPK_061360.1.1;product=term%3Dhypothetical protein%2C conserved
				ID=LdBPK_060810.1.1:pep;Derives_from=LdBPK_060810.1.1;product=term%3Dhypothetical protein%2C unknown function
				ID=LdBPK_060830.1.1:pep;Derives_from=LdBPK_060830.1.1;product=term%3Dhypothetical protein%2C conserved
				ID=LdBPK_060880.1.1:pep;Derives_from=LdBPK_060880.1.1;product=term%3Dhypothetical protein%2C conserved
				ID=LdBPK_060960.1.1:pep;Derives_from=LdBPK_060960.1.1;product=term%3D2%2C4-dienoyl-coa reductase-like protein
				ID=LdBPK_061120.1.1:pep;Derives_from=LdBPK_061120.1.1;product=term%3Dhypothetical protein%2C unknown function
				ID=LdBPK_061160.1.1:pep;Derives_from=LdBPK_061160.1.1;product=term%3Dhypothetical protein%2C conserved
				ID=LdBPK_070010.1.1:pep;Derives_from=LdBPK_070010.1.1;product=term%3DUbiquitin-like modifier-activating enzyme ATG7%2C putative%3Bis_preferred%3Dtrue%3Bevidence%3DInferred from Sequence or Structural Similarity%3Bwith%3DUniProtKB:ATG7_HUMAN|InterPro:IPR006285,term%3DAutophagy-related protein 7%3Brank%3D1
				ID=LdBPK_070700.1.1:pep;Derives_from=LdBPK_070700.1.1;End_range=.,.;product=term%3Dvacuolar-type Ca2+-ATPase%2C putative (fragment)
				ID=LdBPK_070720.1.1:pep;Derives_from=LdBPK_070720.1.1;End_range=.,.;product=term%3Dvacuolar-type Ca2+-ATPase%2C putative (fragment)
				ID=LdBPK_080010.1.1:pep;Derives_from=LdBPK_080010.1.1;product=term%3Dadaptor complex protein (AP) 3 delta subunit 1%2C putative
				ID=LdBPK_080020.1.1:pep;Derives_from=LdBPK_080020.1.1;product=term%3Dhypothetical protein%2C conserved
				ID=LdBPK_080030.1.1:pep;Derives_from=LdBPK_080030.1.1;product=term%3Dvesicle-associated membrane protein%2C putative
				ID=LdBPK_080040.1.1:pep;Derives_from=LdBPK_080040.1.1;product=term%3Dhypothetical protein%2C conserved
				ID=LdBPK_080050.1.1:pep;Derives_from=LdBPK_080050.1.1;product=term%3Dhypothetical protein%2C unknown function
				ID=LdBPK_080060.1.1:pep;Derives_from=LdBPK_080060.1.1;product=term%3Dphosphoglycerate mutase protein%2C putative
				ID=LdBPK_080070.1.1:pep;Derives_from=LdBPK_080070.1.1;product=term%3Dhypothetical protein%2C conserved
				ID=LdBPK_080080.1.1:pep;Derives_from=LdBPK_080080.1.1;product=term%3DATP-dependent DEAD/H RNA helicase%2C putative
				ID=LdBPK_080090.1.1:pep;Derives_from=LdBPK_080090.1.1;product=term%3Dadaptor complex protein (AP) 3 delta subunit 1%2C putative
				ID=LdBPK_080100.1.1:pep;Derives_from=LdBPK_080100.1.1;product=term%3Ddual-specificity protein phosphatase%2C putative
				ID=LdBPK_080120.1.1:pep;Derives_from=LdBPK_080120.1.1;product=term%3Dhypothetical protein%2C conserved
				ID=LdBPK_080130.1.1:pep;Derives_from=LdBPK_080130.1.1;product=term%3Dhypothetical protein%2C conserved
				ID=LdBPK_080140.1.1:pep;Derives_from=LdBPK_080140.1.1;product=term%3Dhypothetical protein%2C conserved
				ID=LdBPK_080160.1.1:pep;Derives_from=LdBPK_080160.1.1;product=term%3Dhypothetical protein%2C conserved
				ID=LdBPK_080170.1.1:pep;Derives_from=LdBPK_080170.1.1;product=term%3Dhypothetical protein%2C conserved
				ID=LdBPK_080180.1.1:pep;Derives_from=LdBPK_080180.1.1;product=term%3Dhypothetical protein%2C unknown function
				ID=LdBPK_080190.1.1:pep;Derives_from=LdBPK_080190.1.1;product=term%3Dhypothetical protein%2C conserved
				ID=LdBPK_080200.1.1:pep;Derives_from=LdBPK_080200.1.1;product=term%3Dhypothetical protein%2C unknown function
				ID=LdBPK_080210.1.1:pep;Derives_from=LdBPK_080210.1.1;product=term%3Dhypothetical protein%2C conserved
				ID=LdBPK_080220.1.1:pep;Derives_from=LdBPK_080220.1.1;product=term%3Dhypothetical protein%2C unknown function
				ID=LdBPK_080230.1.1:pep;Derives_from=LdBPK_080230.1.1;product=term%3Dubiquitin-activating enzyme-like protein
				ID=LdBPK_080240.1.1:pep;Derives_from=LdBPK_080240.1.1;product=term%3Dhypothetical protein%2C conserved
				ID=LdBPK_080250.1.1:pep;Derives_from=LdBPK_080250.1.1;product=term%3Dhypothetical protein%2C conserved
				ID=LdBPK_080260.1.1:pep;Derives_from=LdBPK_080260.1.1;product=term%3Dhypothetical protein%2C conserved
				ID=LdBPK_080270.1.1:pep;Derives_from=LdBPK_080270.1.1;product=term%3Dhypothetical protein%2C conserved
				ID=LdBPK_080290.1.1:pep;Derives_from=LdBPK_080290.1.1;product=term%3Dribosomal protein L2%2C putative
				ID=LdBPK_080300.1.1:pep;Derives_from=LdBPK_080300.1.1;product=term%3Diron superoxide dismutase
				ID=LdBPK_080310.1.1:pep;Derives_from=LdBPK_080310.1.1;product=term%3Dhypothetical protein%2C conserved
				ID=LdBPK_080320.1.1:pep;Derives_from=LdBPK_080320.1.1;product=term%3Dhypothetical protein%2C unknown function
				ID=LdBPK_080330.1.1:pep;Derives_from=LdBPK_080330.1.1;product=term%3Dmitochondrial associated ribonuclease%2C putative
				ID=LdBPK_080340.1.1:pep;Derives_from=LdBPK_080340.1.1;product=term%3Dhypothetical protein%2C conserved
				ID=LdBPK_080370.1.1:pep;Derives_from=LdBPK_080370.1.1;product=term%3Dhypothetical protein%2C conserved
				ID=LdBPK_080380.1.1:pep;Derives_from=LdBPK_080380.1.1;product=term%3Dhypothetical protein%2C conserved
				ID=LdBPK_080390.1.1:pep;Derives_from=LdBPK_080390.1.1;product=term%3Dhypothetical protein%2C conserved
				ID=LdBPK_080400.1.1:pep;Derives_from=LdBPK_080400.1.1;product=term%3Dhypothetical protein%2C conserved
				ID=LdBPK_080410.1.1:pep;Derives_from=LdBPK_080410.1.1;product=term%3Dhypothetical protein%2C conserved
				ID=LdBPK_080430.1.1:pep;Derives_from=LdBPK_080430.1.1;product=term%3Dhypothetical protein%2C conserved
				ID=LdBPK_080440.1.1:pep;Derives_from=LdBPK_080440.1.1;product=term%3Dhypothetical protein%2C conserved
				ID=LdBPK_080460.1.1:pep;Derives_from=LdBPK_080460.1.1;product=term%3Dsignal peptidase type I%2C putative
				ID=LdBPK_080470.1.1:pep;Derives_from=LdBPK_080470.1.1;product=term%3Dhypothetical protein%2C unknown function
				ID=LdBPK_080480.1.1:pep;Derives_from=LdBPK_080480.1.1;product=term%3Dsmall ubiquitin protein%2C putative
				ID=LdBPK_080490.1.1:pep;Derives_from=LdBPK_080490.1.1;product=term%3Dhypothetical protein%2C conserved
				ID=LdBPK_080500.1.1:pep;Derives_from=LdBPK_080500.1.1;product=term%3Dhypothetical protein%2C conserved
				ID=LdBPK_080510.1.1:pep;Derives_from=LdBPK_080510.1.1;product=term%3Dhypothetical protein%2C unknown function
				ID=LdBPK_080520.1.1:pep;Derives_from=LdBPK_080520.1.1;product=term%3Dribose-phosphate pyrophosphokinase%2C putative
				ID=LdBPK_080530.1.1:pep;Derives_from=LdBPK_080530.1.1;product=term%3Dhypothetical protein%2C conserved
				ID=LdBPK_080540.1.1:pep;Derives_from=LdBPK_080540.1.1;product=term%3Dprotein kinase %2C putative
				ID=LdBPK_080550.1.1:pep;Derives_from=LdBPK_080550.1.1;product=term%3Dhypothetical protein%2C conserved
				ID=LdBPK_080560.1.1:pep;Derives_from=LdBPK_080560.1.1;product=term%3Dcyclopropane-fatty-acyl-phospholipid syntahse
				ID=LdBPK_080570.1.1:pep;Derives_from=LdBPK_080570.1.1;product=term%3Dtranslation initiation factor-like protein
				ID=LdBPK_080580.1.1:pep;Derives_from=LdBPK_080580.1.1;product=term%3Dhypothetical protein%2C conserved
				ID=LdBPK_080590.1.1:pep;Derives_from=LdBPK_080590.1.1;product=term%3Dhypothetical protein%2C conserved
				ID=LdBPK_080600.1.1:pep;Derives_from=LdBPK_080600.1.1;product=term%3Dhypothetical protein%2C unknown function
				ID=LdBPK_080610.1.1:pep;Derives_from=LdBPK_080610.1.1;product=term%3Dhypothetical protein%2C unknown function
				ID=LdBPK_080620.1.1:pep;Derives_from=LdBPK_080620.1.1;product=term%3Dhypothetical protein%2C unknown function
				ID=LdBPK_080630.1.1:pep;Derives_from=LdBPK_080630.1.1;product=term%3Dhypothetical protein%2C conserved
				ID=LdBPK_080640.1.1:pep;Derives_from=LdBPK_080640.1.1;product=term%3Dhypothetical protein%2C unknown function
				ID=LdBPK_080650.1.1:pep;Derives_from=LdBPK_080650.1.1;product=term%3Dhypothetical protein%2C unknown function
				ID=LdBPK_080660.1.1:pep;Derives_from=LdBPK_080660.1.1;product=term%3Dhypothetical protein%2C unknown function
				ID=LdBPK_080670.1.1:pep;Derives_from=LdBPK_080670.1.1;product=term%3Dprotein kinase%2C putative
				ID=LdBPK_080110.1.1:pep;Derives_from=LdBPK_080110.1.1;product=term%3Dhypothetical protein%2C unknown function
				ID=LdBPK_080150.1.1:pep;Derives_from=LdBPK_080150.1.1;product=term%3DDNA repair protein%2C putative
				ID=LdBPK_080280.1.1:pep;Derives_from=LdBPK_080280.1.1;product=term%3Dhypothetical protein
				ID=LdBPK_080350.1.1:pep;Derives_from=LdBPK_080350.1.1;product=term%3Dhypothetical protein%2C conserved
				ID=LdBPK_080420.1.1:pep;Derives_from=LdBPK_080420.1.1;product=term%3Dhypothetical protein%2C conserved
				ID=LdBPK_080450.1.1:pep;Derives_from=LdBPK_080450.1.1;product=term%3Dhypothetical protein%2C conserved
				ID=LdBPK_080360.1.1:pep;Derives_from=LdBPK_080360.1.1;product=term%3Dhypothetical protein%2C conserved
				ID=LdBPK_080730.1.1:pep;Derives_from=LdBPK_080730.1.1;product=term%3Dtuzin%2C putative
				ID=LdBPK_080740.1.1:pep;Derives_from=LdBPK_080740.1.1;product=term%3Dtuzin%2C putative
				ID=LdBPK_080750.1.1:pep;Derives_from=LdBPK_080750.1.1;End_range=.,.;product=term%3Dtuzin%2C putative (fragment)
				ID=LdBPK_080760.1.1:pep;Derives_from=LdBPK_080760.1.1;End_range=.,.;product=term%3Damastin-like protein (fragment)
				ID=LdBPK_080800.1.1:pep;Derives_from=LdBPK_080800.1.1;product=term%3Dhypothetical protein%2C unknown function
				ID=LdBPK_080810.1.1:pep;Derives_from=LdBPK_080810.1.1;product=term%3Dhypothetical protein%2C unknown function
				ID=LdBPK_080820.1.1:pep;Derives_from=LdBPK_080820.1.1;product=term%3Dhypothetical protein%2C conserved
				ID=LdBPK_080830.1.1:pep;Derives_from=LdBPK_080830.1.1;product=term%3Dmitochondrial DNA polymerase beta
				ID=LdBPK_080840.1.1:pep;Derives_from=LdBPK_080840.1.1;product=term%3Dmitochondrial DNA polymerase beta-PAK%2C putative
				ID=LdBPK_080850.1.1:pep;Derives_from=LdBPK_080850.1.1;product=term%3Dhypothetical protein%2C conserved
				ID=LdBPK_080860.1.1:pep;Derives_from=LdBPK_080860.1.1;product=term%3Dhypothetical protein%2C conserved
				ID=LdBPK_080870.1.1:pep;Derives_from=LdBPK_080870.1.1;product=term%3Dprotein kinase%2C putative
				ID=LdBPK_080880.1.1:pep;Derives_from=LdBPK_080880.1.1;product=term%3Dhypothetical protein%2C conserved
				ID=LdBPK_080890.1.1:pep;Derives_from=LdBPK_080890.1.1;product=term%3Dhypothetical protein%2C conserved
				ID=LdBPK_080900.1.1:pep;Derives_from=LdBPK_080900.1.1;product=term%3Dhypothetical protein%2C conserved
				ID=LdBPK_080910.1.1:pep;Derives_from=LdBPK_080910.1.1;product=term%3Dhypothetical protein%2C conserved
				ID=LdBPK_080920.1.1:pep;Derives_from=LdBPK_080920.1.1;product=term%3Dhypothetical protein%2C unknown function
				ID=LdBPK_080930.1.1:pep;Derives_from=LdBPK_080930.1.1;product=term%3Dhypothetical protein%2C conserved
				ID=LdBPK_080940.1.1:pep;Derives_from=LdBPK_080940.1.1;product=term%3Dhypothetical protein
				ID=LdBPK_080950.1.1:pep;Derives_from=LdBPK_080950.1.1;Start_range=.,.;product=term%3Dcathepsin L-like protease (fragment)
				ID=LdBPK_080960.1.1:pep;Derives_from=LdBPK_080960.1.1;Start_range=.,.;product=term%3Dcathepsin L-like protease (fragment)
				ID=LdBPK_081000.1.1:pep;Derives_from=LdBPK_081000.1.1;product=term%3Dhistone deacetylase%2C putative
				ID=LdBPK_081001.1.1:pep;Derives_from=LdBPK_081001.1.1;product=term%3Dhypothetical protein%2C conserved
				ID=LdBPK_081010.1.1:pep;Derives_from=LdBPK_081010.1.1;product=term%3Dhypothetical protein%2C conserved
				ID=LdBPK_081020.1.1:pep;Derives_from=LdBPK_081020.1.1;product=term%3Dstress-induced protein sti1
				ID=LdBPK_081040.1.1:pep;Derives_from=LdBPK_081040.1.1;product=term%3Dphosphoribosylpyrophosphate synthetase
				ID=LdBPK_081050.1.1:pep;Derives_from=LdBPK_081050.1.1;product=term%3Dhypothetical protein%2C conserved
				ID=LdBPK_081060.1.1:pep;Derives_from=LdBPK_081060.1.1;product=term%3Dhypothetical protein%2C conserved
				ID=LdBPK_081070.1.1:pep;Derives_from=LdBPK_081070.1.1;product=term%3Dhypothetical protein%2C conserved
				ID=LdBPK_081090.1.1:pep;Derives_from=LdBPK_081090.1.1;product=term%3Dhypothetical protein%2C conserved
				ID=LdBPK_081100.1.1:pep;Derives_from=LdBPK_081100.1.1;Ontology_term=GO:0035735,GO:0035721;product=with%3DGeneDB:Tb927.5.3030%3Bis_preferred%3Dtrue%3Bterm%3DPutative intraflagellar transport protein D4%3Bevidence%3DInferred from Sequence Orthology%3Bdb_xref%3DGO_REF:0000024,with%3DGeneDB:Tb927.5.3030%3Bterm%3Dintraflagellar transport protein 122B%2C putative%3Bevidence%3DInferred from Sequence Ort…
				ID=LdBPK_081110.1.1:pep;Derives_from=LdBPK_081110.1.1;product=term%3Dhypothetical protein%2C conserved
				ID=LdBPK_081120.1.1:pep;Derives_from=LdBPK_081120.1.1;product=term%3Dhypothetical protein%2C conserved
				ID=LdBPK_081160.1.1:pep;Derives_from=LdBPK_081160.1.1;product=term%3Dhypothetical protein%2C conserved
				ID=LdBPK_081190.1.1:pep;Derives_from=LdBPK_081190.1.1;product=term%3Dhypothetical protein%2C conserved
				ID=LdBPK_081191.1.1:pep;Derives_from=LdBPK_081191.1.1;product=term%3Dhypothetical protein%2C unknown function
				ID=LdBPK_081220.1.1:pep;Derives_from=LdBPK_081220.1.1;product=term%3Dhypothetical protein%2C unknown function
				ID=LdBPK_081250.1.1:pep;Derives_from=LdBPK_081250.1.1;product=term%3Dprotein kinase%2C putative
				ID=LdBPK_081030.1.1:pep;Derives_from=LdBPK_081030.1.1;product=term%3Dhypothetical protein%2C conserved
				ID=LdBPK_081080.1.1:pep;Derives_from=LdBPK_081080.1.1;Ontology_term=GO:0005739,GO:0043234,GO:0003729,GO:0006396,GO:1900864;product=with%3DGeneDB:Tb927.5.3010%3Bis_preferred%3Dtrue%3Bterm%3Dguide RNA binding protein%2C putative%3Bevidence%3DInferred from Sequence Orthology%3Bdb_xref%3DGO_REF:0000024,with%3DGeneDB:Tb927.5.3010%3Bterm%3DMRB1 complex subunit MRB3010%3Bevidence%3DInferred from Sequenc…
				ID=LdBPK_081130.1.1:pep;Derives_from=LdBPK_081130.1.1;product=term%3Dhypothetical protein%2C conserved
				ID=LdBPK_090170.1.1:pep;Derives_from=LdBPK_090170.1.1;product=term%3Dmicrotubule associated protein-like protein
				ID=LdBPK_090180.1.1:pep;Derives_from=LdBPK_090180.1.1;product=term%3DATG8/AUT7/APG8/PAZ2%2C putative
				ID=LdBPK_090190.1.1:pep;Derives_from=LdBPK_090190.1.1;End_range=.,.;product=term%3Dmicrotubule associated protein-like protein (fragment)
				ID=LdBPK_090455.1.1:pep;Dbxref=EC:2.7.1.-;Derives_from=LdBPK_090455.1.1;Ontology_term=GO:0000278,GO:0008283;Start_range=.,.;product=with%3DGeneDB:Tb927.11.12410%3Bis_preferred%3Dtrue%3Bterm%3Dkinetoplastid kinetochore protein 10%2C putative (fragment)%3Bevidence%3DInferred from Sequence Orthology%3Bdb_xref%3DGO_REF:0000024,term%3Dprotein kinase%2C putative (fragment)%3Brank%3D1
				ID=LdBPK_091560.1.1:pep;Derives_from=LdBPK_091560.1.1;product=term%3DDNA J-binding protein%2C putative
				ID=LdBPK_091570.1.1:pep;Derives_from=LdBPK_091570.1.1;product=term%3Dcytochrome b5-like%2C putative
				ID=LdBPK_091580.1.1:pep;Derives_from=LdBPK_091580.1.1;product=term%3Dcytochrome b5-like protein
				ID=LdBPK_091590.1.1:pep;Derives_from=LdBPK_091590.1.1;product=term%3Dhypothetical protein%2C conserved
				ID=LdBPK_091600.1.1:pep;Derives_from=LdBPK_091600.1.1;product=term%3Dhypothetical protein%2C conserved
				ID=LdBPK_091610.1.1:pep;Derives_from=LdBPK_091610.1.1;product=term%3Dhypothetical protein%2C conserved
				ID=LdBPK_091620.1.1:pep;Derives_from=LdBPK_091620.1.1;product=term%3Dhypothetical protein%2C conserved
				ID=LdBPK_091630.1.1:pep;Derives_from=LdBPK_091630.1.1;product=term%3Dhypothetical protein%2C conserved
				ID=LdBPK_091640.1.1:pep;Derives_from=LdBPK_091640.1.1;product=term%3Dhypothetical protein%2C conserved
				ID=LdBPK_100510.1.1:pep;Derives_from=LdBPK_100510.1.1;End_range=.,.;product=term%3DGP63%2C leishmanolysin (fragment)
				ID=LdBPK_100520.1.1:pep;Derives_from=LdBPK_100520.1.1;product=term%3DGP63%2C leishmanolysin
				ID=LdBPK_100521.1.1:pep;Derives_from=LdBPK_100521.1.1;product=term%3Dhypothetical protein%2C unknown function
				ID=LdBPK_100760.1.1:pep;Derives_from=LdBPK_100760.1.1;Ontology_term=GO:0035524,GO:0070881,GO:0051955,GO:0002036,GO:0080144,GO:0006971,GO:0005886,GO:0022858,GO:0015193,GO:0090465,GO:0090461;eupathdb_uc=59473,59463;literature=PMID:22994895;product=term%3Damino acid permease 24%3Bdb_xref%3DPMID:22994895%3Bevidence%3DInferred from Mutant Phenotype
				ID=LdBPK_100770.1.1:pep;Derives_from=LdBPK_100770.1.1;Ontology_term=GO:0035524,GO:0070881,GO:0051955,GO:0002036,GO:0080144,GO:0006971,GO:0005886,GO:0022858,GO:0015193,GO:0090465,GO:0090461;eupathdb_uc=59463;literature=PMID:22994895;product=term%3Damino acid permease 24%3Bdb_xref%3DPMID:22994895%3Bevidence%3DInferred from Mutant Phenotype
				ID=LdBPK_101440.1.1:pep;Derives_from=LdBPK_101440.1.1;product=term%3Dphosphate-Repressible Phosphate Permease-like protein
				ID=LdBPK_101450.1.1:pep;Derives_from=LdBPK_101450.1.1;End_range=.,.;product=term%3Dpteridine transporter%2C putative (fragment)
				ID=LdBPK_101460.1.1:pep;Derives_from=LdBPK_101460.1.1;product=term%3Dfatty acid desaturase%2C putative
				ID=LdBPK_110690.1.1:pep;Derives_from=LdBPK_110690.1.1;End_range=.,.;product=term%3Dhypothetical protein%2C conserved in leishmania (fragment)
				ID=LdBPK_111210.1.1:pep;Derives_from=LdBPK_111210.1.1;product=term%3DATP-binding cassette protein subfamily A%2C member 2%2C putative
				ID=LdBPK_111220.1.1:pep;Derives_from=LdBPK_111220.1.1;End_range=.,.;product=term%3DABC transporter-like protein (fragment)
				ID=LdBPK_120661.1.1:pep;Derives_from=LdBPK_120661.1.1;product=term%3Dhypothetical protein%2C conserved
				ID=LdBPK_120930.1.1:pep;Derives_from=LdBPK_120930.1.1;product=term%3Dhypothetical protein%2C conserved
				ID=LdBPK_130010.1.1:pep;Derives_from=LdBPK_130010.1.1;product=term%3Dhypothetical protein%2C conserved
				ID=LdBPK_130020.1.1:pep;Derives_from=LdBPK_130020.1.1;product=term%3Dcis-prenyltransferase-like protein
				ID=LdBPK_130030.1.1:pep;Derives_from=LdBPK_130030.1.1;product=term%3Dhypothetical protein%2C conserved
				ID=LdBPK_130040.1.1:pep;Derives_from=LdBPK_130040.1.1;product=term%3Dhypothetical protein%2C conserved
				ID=LdBPK_130050.1.1:pep;Derives_from=LdBPK_130050.1.1;product=term%3Dribonuclease HII%2C putative
				ID=LdBPK_130060.1.1:pep;Derives_from=LdBPK_130060.1.1;product=term%3Dhypothetical protein%2C conserved
				ID=LdBPK_130070.1.1:pep;Derives_from=LdBPK_130070.1.1;product=term%3Dhypothetical protein%2C unknown function
				ID=LdBPK_130090.1.1:pep;Derives_from=LdBPK_130090.1.1;product=term%3Dcarboxypeptidase%2C putative
				ID=LdBPK_130100.1.1:pep;Derives_from=LdBPK_130100.1.1;product=term%3Dhypothetical protein%2C unknown function
				ID=LdBPK_130120.1.1:pep;Derives_from=LdBPK_130120.1.1;product=term%3Dhypothetical protein%2C conserved
				ID=LdBPK_130130.1.1:pep;Derives_from=LdBPK_130130.1.1;Ontology_term=GO:0042384,GO:0005929,GO:0008017,GO:0061523,GO:0060404;product=term%3DKinesin-13 2%2C putative%3Bevidence%3DInferred from Sequence Orthology%3Bdb_xref%3DGO_REF:0000024%3Bwith%3DGeneDB:LmjF.13.0130
				ID=LdBPK_130140.1.1:pep;Derives_from=LdBPK_130140.1.1;product=term%3Dhypothetical protein%2C conserved
				ID=LdBPK_130150.1.1:pep;Derives_from=LdBPK_130150.1.1;product=term%3Dhypothetical protein%2C conserved
				ID=LdBPK_130080.1.1:pep;Derives_from=LdBPK_130080.1.1;product=term%3Dmitochondrial DNA polymerase I protein B%2C putative
				ID=LdBPK_130110.1.1:pep;Derives_from=LdBPK_130110.1.1;product=term%3Dhypothetical protein%2C conserved
				ID=LdBPK_130160.1.1:pep;Derives_from=LdBPK_130160.1.1;Ontology_term=GO:0005929,GO:0052106,GO:0044145,GO:0060294;product=with%3DGeneDB:Tb927.11.4610%3Bis_preferred%3Dtrue%3Bterm%3Dprotein kinase A regulatory subunit%3Bevidence%3DInferred from Sequence Orthology%3Bdb_xref%3DGO_REF:0000024,with%3DGeneDB:Tb927.11.4610%3Bterm%3DFlagellum matrix protein 458%3Bevidence%3DInferred from Sequence Orthology…
				ID=LdBPK_130180.1.1:pep;Derives_from=LdBPK_130180.1.1;product=term%3Dhypothetical protein%2C conserved
				ID=LdBPK_130190.1.1:pep;Derives_from=LdBPK_130190.1.1;product=term%3Dhypothetical protein%2C unknown function
				ID=LdBPK_130200.1.1:pep;Derives_from=LdBPK_130200.1.1;product=term%3Dhypothetical protein%2C unknown function
				ID=LdBPK_130210.1.1:pep;Derives_from=LdBPK_130210.1.1;Ontology_term=GO:0004806,GO:0006629;product=term%3DTriglyceride lipase%2C putative%3Bis_preferred%3Dtrue%3Bevidence%3DInferred from Sequence Model%3Bwith%3DInterPro:IPR029058,term%3Dclass 3 lipase%2C putative%3Brank%3D1
				ID=LdBPK_130220.1.1:pep;Derives_from=LdBPK_130220.1.1;product=term%3Dras-related protein RAB5B%2C putative%3Bevidence%3DInferred from Sequence Orthology%3Bdb_xref%3DGO_REF:0000024%3Bwith%3DGeneDB:Tb927.11.4570
				ID=LdBPK_130230.1.1:pep;Derives_from=LdBPK_130230.1.1;product=term%3Dhypothetical protein%2C conserved
				ID=LdBPK_130240.1.1:pep;Derives_from=LdBPK_130240.1.1;product=term%3Dhypothetical protein%2C conserved
				ID=LdBPK_130250.1.1:pep;Derives_from=LdBPK_130250.1.1;product=term%3Dhypothetical protein%2C conserved
				ID=LdBPK_130260.1.1:pep;Derives_from=LdBPK_130260.1.1;product=term%3DN-acetyltransferase subunit ARD1%2C putative
				ID=LdBPK_130270.1.1:pep;Derives_from=LdBPK_130270.1.1;product=term%3Dhypothetical protein%2C conserved
				ID=LdBPK_130280.1.1:pep;Derives_from=LdBPK_130280.1.1;product=term%3Dmitogen-activated protein kinase kinase 2
				ID=LdBPK_130300.1.1:pep;Dbxref=EC:6.2.1.3;Derives_from=LdBPK_130300.1.1;Ontology_term=GO:0005747,GO:0003824,GO:0008152;product=term%3Dlong-chain-fatty-acid-CoA ligase%2C putative%3Bis_preferred%3Dtrue%3Bevidence%3DInferred from Sequence or Structural Similarity%3Bwith%3DUniProtKB:ACSL5_HUMAN|PANTHER:PTHR24096:SF46,term%3Dfatty acid thiokinase (long chain)%2C putative%3Brank%3D1
				ID=LdBPK_130310.1.1:pep;Derives_from=LdBPK_130310.1.1;product=term%3Dhypothetical protein%2C conserved
				ID=LdBPK_130320.1.1:pep;Derives_from=LdBPK_130320.1.1;product=term%3Dhypothetical protein%2C conserved
				ID=LdBPK_130330.1.1:pep;Derives_from=LdBPK_130330.1.1;product=term%3Dalpha tubulin
				ID=LdBPK_130170.1.1:pep;Derives_from=LdBPK_130170.1.1;product=term%3DMOZ/SAS family acetyltransferase%2C putative
				ID=LdBPK_130290.1.1:pep;Derives_from=LdBPK_130290.1.1;product=term%3Dflagellar radial spoke protein%2C putative
				ID=LdBPK_130350.1.1:pep;Derives_from=LdBPK_130350.1.1;product=term%3Dhypothetical protein%2C conserved
				ID=LdBPK_130360.1.1:pep;Derives_from=LdBPK_130360.1.1;product=term%3Dhypothetical protein%2C conserved
				ID=LdBPK_130380.1.1:pep;Derives_from=LdBPK_130380.1.1;product=term%3Dhypothetical protein%2C conserved
				ID=LdBPK_130390.1.1:pep;Dbxref=EC:3.6.4.-;Derives_from=LdBPK_130390.1.1;Ontology_term=GO:0008026,GO:0005524,GO:0003676,GO:0004386;product=with%3DUniProtKB:SLH1_YEAST|UniProtKB:MUG81_SCHPO|UniProtKB:BRR2_YEAST|UniProtKB:BRR2_SCHPO%3Bevidence%3DInferred from Sequence or Structural Similarity%3Bterm%3DATP-dependent RNA helicase%2C putative
				ID=LdBPK_130400.1.1:pep;Derives_from=LdBPK_130400.1.1;product=term%3Dhypothetical protein%2C conserved
				ID=LdBPK_130410.1.1:pep;Derives_from=LdBPK_130410.1.1;product=term%3Dhypothetical protein%2C conserved
				ID=LdBPK_130420.1.1:pep;Derives_from=LdBPK_130420.1.1;product=term%3Dhypothetical protein%2C conserved
				ID=LdBPK_130430.1.1:pep;Derives_from=LdBPK_130430.1.1;product=term%3Dhypothetical protein%2C conserved
				ID=LdBPK_130440.1.1:pep;Derives_from=LdBPK_130440.1.1;product=term%3Dhypothetical protein%2C conserved
				ID=LdBPK_130460.1.1:pep;Derives_from=LdBPK_130460.1.1;product=term%3D40S ribosomal protein S12%2C putative
				ID=LdBPK_130470.1.1:pep;Derives_from=LdBPK_130470.1.1;product=term%3Dhypothetical protein%2C conserved
				ID=LdBPK_130480.1.1:pep;Derives_from=LdBPK_130480.1.1;product=term%3Dhypothetical protein%2C conserved
				ID=LdBPK_130490.1.1:pep;Derives_from=LdBPK_130490.1.1;product=term%3Dhypothetical protein%2C conserved
				ID=LdBPK_130500.1.1:pep;Derives_from=LdBPK_130500.1.1;product=term%3Dactyltransferase-like protein
				ID=LdBPK_130370.1.1:pep;Derives_from=LdBPK_130370.1.1;product=term%3Dhypothetical protein%2C conserved
				ID=LdBPK_130600.1.1:pep;Derives_from=LdBPK_130600.1.1;product=term%3Dhypothetical protein%2C conserved
				ID=LdBPK_130610.1.1:pep;Derives_from=LdBPK_130610.1.1;product=term%3Doxidoreductase-like protein
				ID=LdBPK_130620.1.1:pep;Derives_from=LdBPK_130620.1.1;product=term%3Dubiquitin-like protein
				ID=LdBPK_130630.1.1:pep;Derives_from=LdBPK_130630.1.1;product=term%3Dhypothetical protein%2C unknown function
				ID=LdBPK_130640.1.1:pep;Derives_from=LdBPK_130640.1.1;product=term%3Dhypothetical protein%2C conserved
				ID=LdBPK_130650.1.1:pep;Derives_from=LdBPK_130650.1.1;product=term%3Dhypothetical protein%2C conserved
				ID=LdBPK_130740.1.1:pep;Derives_from=LdBPK_130740.1.1;Start_range=.,.;product=term%3Dhypothetical protein%2C conserved (fragment)
				ID=LdBPK_130750.1.1:pep;Derives_from=LdBPK_130750.1.1;product=term%3Dhypothetical protein%2C conserved
				ID=LdBPK_130760.1.1:pep;Derives_from=LdBPK_130760.1.1;product=term%3Dmitochondrial processing peptidase alpha subunit%2C putative
				ID=LdBPK_130770.1.1:pep;Derives_from=LdBPK_130770.1.1;product=term%3Dhypothetical protein%2C conserved
				ID=LdBPK_130780.1.1:pep;Derives_from=LdBPK_130780.1.1;product=term%3Dhypothetical protein%2C conserved
				ID=LdBPK_130790.1.1:pep;Derives_from=LdBPK_130790.1.1;product=term%3Dhypothetical protein%2C conserved
				ID=LdBPK_130800.1.1:pep;Derives_from=LdBPK_130800.1.1;product=term%3Dhypothetical protein%2C conserved
				ID=LdBPK_130820.1.1:pep;Derives_from=LdBPK_130820.1.1;product=term%3Dglycosyltransferase family-like protein
				ID=LdBPK_130830.1.1:pep;Derives_from=LdBPK_130830.1.1;product=term%3DN(2)%2C N(2)-dimethylguanosine tRNA methyltransferase%2C putative
				ID=LdBPK_130810.1.1:pep;Derives_from=LdBPK_130810.1.1;product=term%3Dhypothetical protein%2C conserved
				ID=LdBPK_131580.1.1:pep;Derives_from=LdBPK_131580.1.1;product=term%3Dhypothetical protein%2C conserved
				ID=LdBPK_140710.1.1:pep;Derives_from=LdBPK_140710.1.1;product=term%3Dfatty acid elongase%2C putative
				ID=LdBPK_140730.1.1:pep;Derives_from=LdBPK_140730.1.1;Start_range=.,.;product=term%3Dfatty acid elongase%2C putative (fragment)
				ID=LdBPK_150010.1.1:pep;Derives_from=LdBPK_150010.1.1;product=term%3Dhistone H4
				ID=LdBPK_150020.1.1:pep;Derives_from=LdBPK_150020.1.1;product=term%3Dhypothetical protein%2C conserved
				ID=LdBPK_150030.1.1:pep;Derives_from=LdBPK_150030.1.1;product=term%3DATP diphosphohydrolase
				ID=LdBPK_150040.1.1:pep;Derives_from=LdBPK_150040.1.1;product=term%3Dhypothetical protein%2C conserved
				ID=LdBPK_150050.1.1:pep;Derives_from=LdBPK_150050.1.1;product=term%3Dcytochrome-b5 reductase%2C putative
				ID=LdBPK_150070.1.1:pep;Derives_from=LdBPK_150070.1.1;product=term%3Dhypothetical protein%2C conserved
				ID=LdBPK_150080.1.1:pep;Derives_from=LdBPK_150080.1.1;product=term%3Dhypothetical protein%2C conserved
				ID=LdBPK_150090.1.1:pep;Derives_from=LdBPK_150090.1.1;Ontology_term=GO:0009376,GO:0070581,GO:0042645,GO:0006264;product=term%3DATP-dependent protease ATPase subunit HslU1%2C putative%3Bevidence%3DInferred from Sequence Orthology%3Bdb_xref%3DGO_REF:0000024%3Bwith%3DGeneDB:Tb927.5.1520
				ID=LdBPK_150100.1.1:pep;Derives_from=LdBPK_150100.1.1;product=term%3Dhypothetical protein%2C conserved
				ID=LdBPK_150110.1.1:pep;Derives_from=LdBPK_150110.1.1;product=term%3Dhypothetical protein%2C conserved
				ID=LdBPK_150120.1.1:pep;Derives_from=LdBPK_150120.1.1;product=term%3Dmitochondrial carrier protein%2C putative
				ID=LdBPK_150130.1.1:pep;Derives_from=LdBPK_150130.1.1;product=term%3DATP-dependent RNA helicase%2C putative
				ID=LdBPK_150140.1.1:pep;Derives_from=LdBPK_150140.1.1;product=term%3Dhypothetical protein%2C conserved
				ID=LdBPK_150150.1.1:pep;Derives_from=LdBPK_150150.1.1;product=term%3Dhypothetical protein%2C unknown function
				ID=LdBPK_150160.1.1:pep;Derives_from=LdBPK_150160.1.1;product=term%3Dhypothetical protein%2C conserved
				ID=LdBPK_150170.1.1:pep;Derives_from=LdBPK_150170.1.1;product=term%3Dprotein phosphatase 2C%2C putative
				ID=LdBPK_150180.1.1:pep;Derives_from=LdBPK_150180.1.1;product=term%3Dserine/threonine-protein kinase%2C putative
				ID=LdBPK_150190.1.1:pep;Derives_from=LdBPK_150190.1.1;product=term%3Dhypothetical protein%2C conserved
				ID=LdBPK_150200.1.1:pep;Derives_from=LdBPK_150200.1.1;product=term%3Dhypothetical protein%2C conserved
				ID=LdBPK_150210.1.1:pep;Derives_from=LdBPK_150210.1.1;product=term%3Dhypothetical protein%2C conserved
				ID=LdBPK_150220.1.1:pep;Derives_from=LdBPK_150220.1.1;product=term%3D60S ribosomal protein L13a%2C putative
				ID=LdBPK_150230.1.1:pep;Derives_from=LdBPK_150230.1.1;product=term%3Dhypothetical protein%2C conserved
				ID=LdBPK_150240.1.1:pep;Derives_from=LdBPK_150240.1.1;product=term%3Dprotein phosphatase 1 catalitic subunit%2C putative
				ID=LdBPK_150250.1.1:pep;Derives_from=LdBPK_150250.1.1;product=term%3Dhypothetical protein%2C conserved
				ID=LdBPK_150260.1.1:pep;Derives_from=LdBPK_150260.1.1;product=term%3Dhypothetical protein%2C conserved
				ID=LdBPK_150270.1.1:pep;Derives_from=LdBPK_150270.1.1;product=term%3Dlysyl-tRNA synthetase%2C putative
				ID=LdBPK_150280.1.1:pep;Derives_from=LdBPK_150280.1.1;product=term%3Dnonspecific lipid-transfer protein%2C putative
				ID=LdBPK_150290.1.1:pep;Derives_from=LdBPK_150290.1.1;product=term%3Dhypothetical protein%2C conserved
				ID=LdBPK_150300.1.1:pep;Derives_from=LdBPK_150300.1.1;product=term%3Dhypothetical protein%2C conserved
				ID=LdBPK_150310.1.1:pep;Derives_from=LdBPK_150310.1.1;product=term%3Dreplication Factor A 28 kDa subunit%2C putative
				ID=LdBPK_150320.1.1:pep;Derives_from=LdBPK_150320.1.1;End_range=.,.;product=term%3Dribonucleoprotein p18%2C mitochondrial precursor%2C putative (fragment)
				ID=LdBPK_150340.1.1:pep;Derives_from=LdBPK_150340.1.1;product=term%3Dhypothetical protein%2C conserved
				ID=LdBPK_150350.1.1:pep;Derives_from=LdBPK_150350.1.1;product=term%3Dinhibitor of serine peptidase (ISP)%2C putative%3Bis_preferred%3Dtrue,term%3DEcotin-like protein%3Brank%3D1
				ID=LdBPK_150360.1.1:pep;Derives_from=LdBPK_150360.1.1;product=term%3Dhypothetical protein%2C conserved
				ID=LdBPK_150370.1.1:pep;Derives_from=LdBPK_150370.1.1;Ontology_term=GO:0016787;product=with%3DUniProtKB:ICME_ARATH|PANTHER:PTHR23024:SF43%3Bevidence%3DInferred from Sequence or Structural Similarity%3Bterm%3DIsoprenylcysteine alpha-carbonyl methylesterase%2C putative
				ID=LdBPK_150380.1.1:pep;Derives_from=LdBPK_150380.1.1;product=term%3Dhypothetical protein%2C conserved
				ID=LdBPK_150390.1.1:pep;Derives_from=LdBPK_150390.1.1;product=term%3Dhypothetical protein%2C conserved
				ID=LdBPK_150400.1.1:pep;Derives_from=LdBPK_150400.1.1;product=term%3Dhypothetical protein%2C conserved
				ID=LdBPK_150410.1.1:pep;Derives_from=LdBPK_150410.1.1;product=term%3Dhypothetical protein%2C conserved
				ID=LdBPK_150420.1.1:pep;Derives_from=LdBPK_150420.1.1;End_range=.,.;product=term%3D60S acidic ribosomal protein%2C putative (fragment)
				ID=LdBPK_150430.1.1:pep;Derives_from=LdBPK_150430.1.1;product=term%3D60S acidic ribosomal protein%2C putative
				ID=LdBPK_150440.1.1:pep;Derives_from=LdBPK_150440.1.1;product=term%3Dcytoplasmic l-asparaginase i-like protein
				ID=LdBPK_150450.1.1:pep;Derives_from=LdBPK_150450.1.1;product=term%3Dhypothetical protein%2C conserved
				ID=LdBPK_150460.1.1:pep;Derives_from=LdBPK_150460.1.1;product=term%3Dhypothetical protein%2C conserved
				ID=LdBPK_150470.1.1:pep;Derives_from=LdBPK_150470.1.1;product=term%3Dhypothetical protein%2C conserved
				ID=LdBPK_150480.1.1:pep;Derives_from=LdBPK_150480.1.1;product=term%3Dhypothetical protein%2C conserved
				ID=LdBPK_150330.1.1:pep;Derives_from=LdBPK_150330.1.1;product=term%3Dribonucleoprotein p18%2C mitochondrial precursor%2C putative
				ID=LdBPK_150490.1.1:pep;Derives_from=LdBPK_150490.1.1;End_range=.,.;product=term%3Dhypothetical protein (fragment)
				ID=LdBPK_150500.1.1:pep;Derives_from=LdBPK_150500.1.1;product=term%3Dhypothetical protein
				ID=LdBPK_150510.1.1:pep;Derives_from=LdBPK_150510.1.1;product=term%3Dhypothetical protein%2C conserved
				ID=LdBPK_150520.1.1:pep;Derives_from=LdBPK_150520.1.1;product=term%3Dkatanin-like protein
				ID=LdBPK_150530.1.1:pep;Derives_from=LdBPK_150530.1.1;Ontology_term=GO:0042784,GO:0052190;product=term%3Decotin%2C putative
				ID=LdBPK_150540.1.1:pep;Derives_from=LdBPK_150540.1.1;Ontology_term=GO:0042784,GO:0052190;product=term%3Decotin%2C putative%3Bevidence%3DInferred from Sequence Orthology%3Bdb_xref%3DGO_REF:0000024%3Bwith%3DGeneDB:LmjF.15.0520
				ID=LdBPK_150550.1.1:pep;Derives_from=LdBPK_150550.1.1;product=term%3Dhypothetical protein%2C conserved
				ID=LdBPK_150560.1.1:pep;Derives_from=LdBPK_150560.1.1;product=term%3Dhypothetical protein%2C conserved
				ID=LdBPK_150580.1.1:pep;Derives_from=LdBPK_150580.1.1;product=term%3Dhypothetical protein%2C conserved
				ID=LdBPK_150590.1.1:pep;Derives_from=LdBPK_150590.1.1;product=term%3Dhypothetical protein%2C unknown function
				ID=LdBPK_150600.1.1:pep;Derives_from=LdBPK_150600.1.1;product=term%3Dhypothetical protein%2C conserved
				ID=LdBPK_150610.1.1:pep;Derives_from=LdBPK_150610.1.1;product=term%3Dhypothetical protein%2C conserved
				ID=LdBPK_150630.1.1:pep;Derives_from=LdBPK_150630.1.1;product=term%3Dhypothetical protein%2C conserved
				ID=LdBPK_150640.1.1:pep;Derives_from=LdBPK_150640.1.1;product=term%3Dhypothetical protein%2C unknown function
				ID=LdBPK_150650.1.1:pep;Derives_from=LdBPK_150650.1.1;product=term%3Dhypothetical protein%2C conserved
				ID=LdBPK_150660.1.1:pep;Derives_from=LdBPK_150660.1.1;product=term%3Dhypothetical protein%2C unknown function
				ID=LdBPK_150670.1.1:pep;Derives_from=LdBPK_150670.1.1;product=term%3Dhypothetical protein%2C conserved
				ID=LdBPK_150680.1.1:pep;Derives_from=LdBPK_150680.1.1;product=term%3Dhypothetical protein%2C unknown function
				ID=LdBPK_150690.1.1:pep;Derives_from=LdBPK_150690.1.1;product=term%3Dhypothetical protein%2C conserved
				ID=LdBPK_150570.1.1:pep;Derives_from=LdBPK_150570.1.1;product=term%3Dhypothetical protein%2C unknown function
				ID=LdBPK_150620.1.1:pep;Derives_from=LdBPK_150620.1.1;product=term%3Dhypothetical protein
				ID=LdBPK_150700.1.1:pep;Derives_from=LdBPK_150700.1.1;product=term%3Dhypothetical protein%2C conserved
				ID=LdBPK_150710.1.1:pep;Derives_from=LdBPK_150710.1.1;product=term%3Dhypothetical protein%2C conserved
				ID=LdBPK_150720.1.1:pep;Derives_from=LdBPK_150720.1.1;product=term%3Dhypothetical protein%2C conserved
				ID=LdBPK_150740.1.1:pep;Derives_from=LdBPK_150740.1.1;product=term%3Dhypothetical protein%2C conserved
				ID=LdBPK_150760.1.1:pep;Derives_from=LdBPK_150760.1.1;product=term%3Dflavoprotein monooxygenase%2C putative
				ID=LdBPK_150770.1.1:pep;Derives_from=LdBPK_150770.1.1;product=term%3Dhypothetical protein%2C conserved
				ID=LdBPK_150750.1.1:pep;Derives_from=LdBPK_150750.1.1;product=term%3Dhypothetical protein%2C conserved
				ID=LdBPK_150780.1.1:pep;Derives_from=LdBPK_150780.1.1;product=term%3Dhypothetical protein%2C unknown function
				ID=LdBPK_150790.1.1:pep;Derives_from=LdBPK_150790.1.1;product=term%3Dhypothetical protein%2C unknown function
				ID=LdBPK_150800.1.1:pep;Derives_from=LdBPK_150800.1.1;product=term%3DATP-binding cassette protein subfamily A%2C member 7%2C putative
				ID=LdBPK_150810.1.1:pep;Derives_from=LdBPK_150810.1.1;product=term%3Dprotein kinase%2C putative
				ID=LdBPK_150830.1.1:pep;Derives_from=LdBPK_150830.1.1;product=term%3Dhypothetical protein%2C unknown function
				ID=LdBPK_150840.1.1:pep;Derives_from=LdBPK_150840.1.1;product=term%3Dhypothetical protein%2C conserved
				ID=LdBPK_150850.1.1:pep;Derives_from=LdBPK_150850.1.1;product=term%3Dhypothetical protein%2C conserved
				ID=LdBPK_150860.1.1:pep;Derives_from=LdBPK_150860.1.1;product=term%3Dhypothetical protein%2C conserved
				ID=LdBPK_150870.1.1:pep;Derives_from=LdBPK_150870.1.1;product=term%3Dhypothetical protein%2C conserved
				ID=LdBPK_150880.1.1:pep;Derives_from=LdBPK_150880.1.1;product=term%3Dhypothetical protein%2C conserved
				ID=LdBPK_150890.1.1:pep;Derives_from=LdBPK_150890.1.1;product=term%3Dhypothetical protein%2C conserved
				ID=LdBPK_150900.1.1:pep;Derives_from=LdBPK_150900.1.1;product=term%3Dhypothetical protein%2C conserved
				ID=LdBPK_150920.1.1:pep;Derives_from=LdBPK_150920.1.1;product=term%3Dhypothetical protein%2C conserved
				ID=LdBPK_150930.1.1:pep;Derives_from=LdBPK_150930.1.1;product=term%3Dhypothetical protein%2C conserved
				ID=LdBPK_150940.1.1:pep;Derives_from=LdBPK_150940.1.1;product=term%3Dmyo-inositol-1 phosphatase%2C putative
				ID=LdBPK_150960.1.1:pep;Derives_from=LdBPK_150960.1.1;product=term%3Dhypothetical protein%2C conserved
				ID=LdBPK_150970.1.1:pep;Derives_from=LdBPK_150970.1.1;Start_range=.,.;product=term%3Dhypothetical protein%2C conserved (fragment)
				ID=LdBPK_150980.1.1:pep;Derives_from=LdBPK_150980.1.1;product=term%3Dprotein phosphatase 2A regulatory subunit%2C putative
				ID=LdBPK_150990.1.1:pep;Derives_from=LdBPK_150990.1.1;product=term%3Dcalmodulin-like protein
				ID=LdBPK_151000.1.1:pep;Derives_from=LdBPK_151000.1.1;product=term%3Dhypothetical protein%2C conserved
				ID=LdBPK_151020.1.1:pep;Derives_from=LdBPK_151020.1.1;Ontology_term=GO:0005741,GO:0005758,GO:0016972,GO:0055114,GO:0045041;product=with%3DGeneDB:Tb927.9.6060%3Bis_preferred%3Dtrue%3Bterm%3DPresent in the outer mitochondrial membrane proteome 4%3Bevidence%3DInferred from Sequence Orthology%3Bdb_xref%3DPMID:23221899,with%3DPANTHER:PTHR12645|UniProtKB:ALR_HUMAN|InterPro:IPR017905|UniProtKB:ERV1_YEAS…
				ID=LdBPK_151030.1.1:pep;Derives_from=LdBPK_151030.1.1;product=term%3DNAD/FAD dependent dehydrogenase%2C putative
				ID=LdBPK_151050.1.1:pep;Derives_from=LdBPK_151050.1.1;product=term%3Dsuccinate dehydrogenase%2C putative
				ID=LdBPK_151070.1.1:pep;Derives_from=LdBPK_151070.1.1;product=term%3Dglutamate dehydrogenase
				ID=LdBPK_151080.1.1:pep;Derives_from=LdBPK_151080.1.1;product=term%3Dsolanesyl-diphosphate synthase%2C putative
				ID=LdBPK_151090.1.1:pep;Derives_from=LdBPK_151090.1.1;product=term%3Dhypothetical protein%2C conserved
				ID=LdBPK_150820.1.1:pep;Derives_from=LdBPK_150820.1.1;product=term%3Dhypothetical protein%2C conserved
				ID=LdBPK_150910.1.1:pep;Derives_from=LdBPK_150910.1.1;product=term%3Dhypothetical protein%2C conserved
				ID=LdBPK_151040.1.1:pep;Derives_from=LdBPK_151040.1.1;Ontology_term=GO:0030896,GO:0005634,GO:0006974;product=term%3DDNA repair protein Rad9%2C putative%3Bevidence%3DInferred from Sequence Orthology%3Bdb_xref%3DGO_REF:0000024%3Bwith%3DGeneDB:LmjF.15.0980
				ID=LdBPK_150950.1.1:pep;Derives_from=LdBPK_150950.1.1;product=term%3DATP-binding cassette protein subfamily G%2C member 4%2C putative
				ID=LdBPK_151110.1.1:pep;Derives_from=LdBPK_151110.1.1;Start_range=.,.;product=term%3Ddevelopmentally regulated protein%2C putative (fragment)
				ID=LdBPK_151170.1.1:pep;Derives_from=LdBPK_151170.1.1;product=term%3Dhypothetical protein%2C conserved
				ID=LdBPK_151190.1.1:pep;Derives_from=LdBPK_151190.1.1;product=term%3D60S acidic ribosomal protein P2
				ID=LdBPK_151200.1.1:pep;Derives_from=LdBPK_151200.1.1;product=term%3D60S acidic ribosomal protein P2
				ID=LdBPK_151210.1.1:pep;Derives_from=LdBPK_151210.1.1;product=term%3Dinositol/phosphatidylinositol phosphatase%2C putative
				ID=LdBPK_151220.1.1:pep;Derives_from=LdBPK_151220.1.1;product=term%3Dhypothetical protein%2C unknown function
				ID=LdBPK_151160.1.1:pep;Derives_from=LdBPK_151160.1.1;product=term%3Dhypothetical protein%2C conserved
				ID=LdBPK_151180.1.1:pep;Derives_from=LdBPK_151180.1.1;product=term%3Dprotein kinase%2C putative
				ID=LdBPK_151240.1.1:pep;Derives_from=LdBPK_151240.1.1;Start_range=.,.;product=term%3Dnucleoside transporter 1%2C putative (fragment)
				ID=LdBPK_151260.1.1:pep;Derives_from=LdBPK_151260.1.1;Start_range=.,.;product=term%3Dnucleoside transporter 1%2C putative (fragment)
				ID=LdBPK_151270.1.1:pep;Derives_from=LdBPK_151270.1.1;product=term%3Dhypothetical protein%2C conserved
				ID=LdBPK_151280.1.1:pep;Derives_from=LdBPK_151280.1.1;product=term%3Dhypothetical protein%2C conserved
				ID=LdBPK_151290.1.1:pep;Derives_from=LdBPK_151290.1.1;product=term%3Dhypothetical protein%2C conserved
				ID=LdBPK_151300b.1.1:pep;Derives_from=LdBPK_151300b.1.1;product=term%3Dhypothetical protein%2C conserved
				ID=LdBPK_151320.1.1:pep;Derives_from=LdBPK_151320.1.1;product=term%3Dubiquitin hydrolase%2C putative
				ID=LdBPK_151330.1.1:pep;Derives_from=LdBPK_151330.1.1;product=term%3DMGT1 magnesium transporter
				ID=LdBPK_151350.1.1:pep;Derives_from=LdBPK_151350.1.1;product=term%3Dactin-like protein%2C putative
				ID=LdBPK_151360.1.1:pep;Derives_from=LdBPK_151360.1.1;product=term%3Dhypothetical protein%2C conserved
				ID=LdBPK_151370.1.1:pep;Derives_from=LdBPK_151370.1.1;product=term%3Dhypothetical protein
				ID=LdBPK_151380.1.1:pep;Derives_from=LdBPK_151380.1.1;product=term%3Dhypothetical protein%2C conserved
				ID=LdBPK_151390.1.1:pep;Derives_from=LdBPK_151390.1.1;product=term%3Dhypothetical protein%2C conserved
				ID=LdBPK_151400.1.1:pep;Derives_from=LdBPK_151400.1.1;product=term%3Dhypothetical protein%2C conserved
				ID=LdBPK_151420.1.1:pep;Derives_from=LdBPK_151420.1.1;product=term%3Dhypothetical protein%2C conserved
				ID=LdBPK_151430.1.1:pep;Derives_from=LdBPK_151430.1.1;product=term%3Dnucleolar RNA binding protein%2C putative
				ID=LdBPK_151440.1.1:pep;Derives_from=LdBPK_151440.1.1;product=term%3Dhypothetical protein%2C conserved
				ID=LdBPK_151450.1.1:pep;Derives_from=LdBPK_151450.1.1;product=term%3Dhypothetical protein%2C conserved
				ID=LdBPK_151460.1.1:pep;Dbxref=EC:6.3.2.-;Derives_from=LdBPK_151460.1.1;Ontology_term=GO:0008270,GO:0030433,GO:0000836,GO:0005783,GO:0005789,GO:0004842,GO:0006986;product=with%3DUniProtKB:HRD1_SCHPO|UniProtKB:HRD1_YEAST|UniProtKB:SYVN1_HUMAN%3Bevidence%3DInferred from Sequence Alignment%3Bterm%3DERAD-associated E3 ubiquitin-protein ligase HRD1%2C putative
				ID=LdBPK_151470.1.1:pep;Derives_from=LdBPK_151470.1.1;product=term%3Dmismatch repair protein MSH3%2C putative
				ID=LdBPK_151480.1.1:pep;Derives_from=LdBPK_151480.1.1;product=term%3Dhypothetical protein%2C conserved
				ID=LdBPK_151490.1.1:pep;Derives_from=LdBPK_151490.1.1;product=term%3Dglutaminyl-tRNA synthetase%2C putative
				ID=LdBPK_151500.1.1:pep;Derives_from=LdBPK_151500.1.1;product=term%3Dproliferative cell nuclear antigen (PCNA)%2C putative
				ID=LdBPK_151510.1.1:pep;Derives_from=LdBPK_151510.1.1;product=term%3Dphosphomevalonate kinase-like protein
				ID=LdBPK_151520.1.1:pep;Derives_from=LdBPK_151520.1.1;product=term%3Dhypothetical protein%2C conserved
				ID=LdBPK_151530.1.1:pep;Derives_from=LdBPK_151530.1.1;product=term%3Dribosomal protein S6%2C putative
				ID=LdBPK_151560.1.1:pep;Derives_from=LdBPK_151560.1.1;product=term%3Dhypothetical protein%2C conserved
				ID=LdBPK_151570.1.1:pep;Derives_from=LdBPK_151570.1.1;product=term%3Dhypothetical protein%2C conserved
				ID=LdBPK_151580.1.1:pep;Derives_from=LdBPK_151580.1.1;product=term%3Dhypothetical protein%2C conserved
				ID=LdBPK_151590.1.1:pep;Derives_from=LdBPK_151590.1.1;product=term%3Dhypothetical protein%2C conserved
				ID=LdBPK_151600.1.1:pep;Derives_from=LdBPK_151600.1.1;product=term%3Dpresenilin-like aspartic peptidase%2C putative
				ID=LdBPK_151610.1.1:pep;Derives_from=LdBPK_151610.1.1;product=term%3Dhypothetical protein%2C conserved
				ID=LdBPK_151620.1.1:pep;Derives_from=LdBPK_151620.1.1;product=term%3Dhypothetical protein%2C conserved
				ID=LdBPK_151630.1.1:pep;Derives_from=LdBPK_151630.1.1;product=term%3Dprotein kinase%2C putative
				ID=LdBPK_151640.1.1:pep;Derives_from=LdBPK_151640.1.1;product=term%3Dcondensin subunit 1%2C putative
				ID=LdBPK_151340.1.1:pep;Derives_from=LdBPK_151340.1.1;Ontology_term=GO:0016281;product=with%3DGeneDB:Tb927.9.5460%3Bevidence%3DInferred from Sequence Orthology%3Bterm%3DEukaryotic translation initiation factor 4 gamma type 2%2C putative
				ID=LdBPK_151410.1.1:pep;Derives_from=LdBPK_151410.1.1;product=term%3Dactin-related protein 3%2C putative arp3
				ID=LdBPK_151540.1.1:pep;Derives_from=LdBPK_151540.1.1;product=term%3DcAMP specific phosphodiesterase%2C putative
				ID=LdBPK_151310.1.1:pep;Derives_from=LdBPK_151310.1.1;product=term%3Dmitochondrial DNA topoisomerase II
				ID=LdBPK_160490.1.1:pep;Derives_from=LdBPK_160490.1.1;product=term%3Dfucose kinase%2C putative
				ID=LdBPK_160760.1.1:pep;Derives_from=LdBPK_160760.1.1;product=term%3Dtransaldolase%2C putative
				ID=LdBPK_160770.1.1:pep;Derives_from=LdBPK_160770.1.1;product=term%3Dhypothetical protein%2C conserved
				ID=LdBPK_160940.1.1:pep;Derives_from=LdBPK_160940.1.1;product=term%3Dhypothetical protein%2C conserved
				ID=LdBPK_160950.1.1:pep;Derives_from=LdBPK_160950.1.1;product=term%3Ddynein light chain%2C putative
				ID=LdBPK_160960.1.1:pep;Derives_from=LdBPK_160960.1.1;product=term%3Dsucrose-phosphate synthase-like protein
				ID=LdBPK_160980.1.1:pep;Derives_from=LdBPK_160980.1.1;product=term%3Dhypothetical protein%2C conserved
				ID=LdBPK_160990.1.1:pep;Derives_from=LdBPK_160990.1.1;product=term%3Dhypothetical protein%2C conserved
				ID=LdBPK_160970.1.1:pep;Derives_from=LdBPK_160970.1.1;product=term%3Dhypothetical protein%2C conserved
				ID=LdBPK_161010.1.1:pep;Derives_from=LdBPK_161010.1.1;End_range=.,.;product=term%3Dhypothetical protein%2C conserved (fragment)
				ID=LdBPK_161030.1.1:pep;Derives_from=LdBPK_161030.1.1;End_range=.,.;product=term%3Dhypothetical protein%2C unknown function (fragment)
				ID=LdBPK_161030a.1.1:pep;Derives_from=LdBPK_161030a.1.1;product=term%3Dhypothetical protein%2C unknown function
				ID=LdBPK_161040.1.1:pep;Derives_from=LdBPK_161040.1.1;product=term%3Dhypothetical protein%2C conserved
				ID=LdBPK_161070.1.1:pep;Derives_from=LdBPK_161070.1.1;End_range=.,.;product=term%3Dhypothetical protein%2C unknown function (fragment)
				ID=LdBPK_161080.1.1:pep;Derives_from=LdBPK_161080.1.1;End_range=.,.;product=term%3Dhypothetical protein%2C conserved (fragment)
				ID=LdBPK_161090.1.1:pep;Derives_from=LdBPK_161090.1.1;product=term%3Dhypothetical protein%2C unknown function
				ID=LdBPK_161100.1.1:pep;Derives_from=LdBPK_161100.1.1;product=term%3Dhypothetical protein%2C conserved
				ID=LdBPK_161120.1.1:pep;Derives_from=LdBPK_161120.1.1;product=term%3Dhypothetical protein%2C conserved
				ID=LdBPK_161140.1.1:pep;Derives_from=LdBPK_161140.1.1;product=term%3Dhypothetical protein%2C conserved
				ID=LdBPK_161150.1.1:pep;Derives_from=LdBPK_161150.1.1;product=term%3Dhypothetical protein%2C conserved
				ID=LdBPK_161160.1.1:pep;Derives_from=LdBPK_161160.1.1;product=term%3Dhypothetical protein%2C conserved
				ID=LdBPK_161170.1.1:pep;Derives_from=LdBPK_161170.1.1;product=term%3Dtyrosyl or methionyl-tRNA synthetase-like protein
				ID=LdBPK_161180.1.1:pep;Derives_from=LdBPK_161180.1.1;product=term%3Dhypothetical protein%2C conserved
				ID=LdBPK_161190.1.1:pep;Derives_from=LdBPK_161190.1.1;product=term%3Dhypothetical protein
				ID=LdBPK_161200.1.1:pep;Derives_from=LdBPK_161200.1.1;product=term%3Dhypothetical protein%2C conserved
				ID=LdBPK_161110.1.1:pep;Derives_from=LdBPK_161110.1.1;product=term%3Dhypothetical protein%2C conserved
				ID=LdBPK_161130.1.1:pep;Derives_from=LdBPK_161130.1.1;product=term%3Dhypothetical protein%2C unknown function
				ID=LdBPK_161550.1.1:pep;Derives_from=LdBPK_161550.1.1;Start_range=.,.;product=term%3Dkinesin%2C putative (fragment)
				ID=LdBPK_161570.1.1:pep;Derives_from=LdBPK_161570.1.1;Start_range=.,.;product=term%3Dkinesin%2C putative (fragment)
				ID=LdBPK_161580.1.1:pep;Derives_from=LdBPK_161580.1.1;product=term%3Dhypothetical protein%2C conserved
				ID=LdBPK_161760.1.1:pep;Derives_from=LdBPK_161760.1.1;Ontology_term=GO:0031514,GO:0044458;product=term%3DFlagellar Member 3%3Bevidence%3DInferred from Sequence Orthology%3Bdb_xref%3DGO_REF:0000024%3Bwith%3DGeneDB:Tb927.8.4780
				ID=LdBPK_170140.1.1:pep;Derives_from=LdBPK_170140.1.1;Start_range=.,.;product=term%3Dreceptor-type adenylate cyclase b (fragment)
				ID=LdBPK_170170.1.1:pep;Derives_from=LdBPK_170170.1.1;product=term%3Delongation factor 1-alpha
				ID=LdBPK_170200.1.1:pep;Derives_from=LdBPK_170200.1.1;Start_range=.,.;product=term%3Delongation factor 1-alpha (fragment)
				ID=LdBPK_171590.1.1:pep;Derives_from=LdBPK_171590.1.1;product=term%3Dhypothetical protein%2C conserved
				ID=LdBPK_181230.1.1:pep;Derives_from=LdBPK_181230.1.1;End_range=.,.;product=term%3Dprolyl-tRNA synthetase%2C putative (fragment)
				ID=LdBPK_181490.1.1:pep;Dbxref=GB:AF109296,UniProtKB:ATXA_LEIDO,EC:3.6.3.6;Derives_from=LdBPK_181490.1.1;End_range=.,.;eupathdb_uc=100002640;literature=PMID:2828921,PMID:2469011;product=term%3DP-type H+-ATPase 1A%2C putative (fragment)%3Bdb_xref%3DPMID:2828921|PMID:2469011%3Bevidence%3DInferred from Sequence or Structural Similarity
				ID=LdBPK_181500.1.1:pep;Dbxref=GB:AF109296,UniProtKB:ATXA_LEIDO,EC:3.6.3.6;Derives_from=LdBPK_181500.1.1;Start_range=.,.;literature=PMID:2828921,PMID:2469011;product=term%3DP-type H+-ATPase 1A%2C putative (fragment)%3Bdb_xref%3DPMID:2828921|PMID:2469011%3Bevidence%3DInferred from Sequence or Structural Similarity
				ID=LdBPK_181510.1.1:pep;Dbxref=GB:AF109296,UniProtKB:ATXB_LEIDO,EC:3.6.3.6;Derives_from=LdBPK_181510.1.1;literature=PMID:2828921,PMID:2469011;product=term%3DP-type H+-ATPase 1B%2C putative%3Bdb_xref%3DPMID:2828921|PMID:2469011%3Bevidence%3DInferred from Sequence or Structural Similarity
				ID=LdBPK_190690.1.1:pep;Derives_from=LdBPK_190690.1.1;End_range=.,.;product=term%3Dkinesin%2C putative (fragment)
				ID=LdBPK_191340.1.1:pep;Derives_from=LdBPK_191340.1.1;End_range=.,.;product=term%3Dglycerol uptake protein%2C putative (fragment)
				ID=LdBPK_191350.1.1:pep;Derives_from=LdBPK_191350.1.1;End_range=.,.;product=term%3Dglycerol uptake protein%2C putative (fragment)
				ID=LdBPK_191340.1.1:pep;Derives_from=LdBPK_191340.1.1;End_range=.,.;product=term%3Dglycerol uptake protein%2C putative (fragment)
				ID=LdBPK_191350.1.1:pep;Derives_from=LdBPK_191350.1.1;End_range=.,.;product=term%3Dglycerol uptake protein%2C putative (fragment)
				ID=LdBPK_191670.1.1:pep;Derives_from=LdBPK_191670.1.1;product=term%3Dhypothetical protein%2C unknown function
				ID=LdBPK_191690.1.1:pep;Derives_from=LdBPK_191690.1.1;End_range=.,.;product=term%3Dhypothetical protein
				ID=LdBPK_200210.1.1:pep;Derives_from=LdBPK_200210.1.1;product=term%3Dhypothetical protein%2C unknown function
				ID=LdBPK_200220.1.1:pep;Derives_from=LdBPK_200220.1.1;product=term%3Dhypothetical protein%2C conserved
				ID=LdBPK_200230.1.1:pep;Derives_from=LdBPK_200230.1.1;product=term%3Dkelch domain-containing protein%3Bevidence%3DInferred from Sequence Model%3Bdb_xref%3DGO_REF:0000050%3Bwith%3DInterPro:IPR006652|InterPro:IPR015915|PANTHER:PTHR23244:SF256
				ID=LdBPK_200240.1.1:pep;Derives_from=LdBPK_200240.1.1;product=term%3Dhypothetical protein%2C conserved
				ID=LdBPK_200250.1.1:pep;Derives_from=LdBPK_200250.1.1;product=term%3Dtransmembrane protein%2C putative
				ID=LdBPK_200260.1.1:pep;Derives_from=LdBPK_200260.1.1;product=term%3Dtransmembrane protein%2C putative
				ID=LdBPK_200270.1.1:pep;Derives_from=LdBPK_200270.1.1;product=term%3Ddeoxyhypusine synthase-like
				ID=LdBPK_200290.1.1:pep;Derives_from=LdBPK_200290.1.1;product=term%3Dhypothetical protein%2C conserved
				ID=LdBPK_200300.1.1:pep;Derives_from=LdBPK_200300.1.1;Ontology_term=GO:0005516;product=term%3DEnkuring domain-containig protein%3Bevidence%3DInferred from Sequence Model%3Bdb_xref%3DGO_REF:0000050%3Bwith%3DPANTHER:PTHR21490:SF0|InterPro:IPR027012
				ID=LdBPK_200310.1.1:pep;Derives_from=LdBPK_200310.1.1;product=term%3Ddevelopmentally regulated phosphoprotein-like protein
				ID=LdBPK_200280.1.1:pep;Derives_from=LdBPK_200280.1.1;product=with%3DUniProtKB:MDN1_YEAST|UniProtKB:MDN1_HUMAN|PANTHER:PTHR22908:SF58%3Bevidence%3DInferred from Sequence or Structural Similarity%3Bterm%3DMidasin%2C putative
				ID=LdBPK_200320.1.1:pep;Derives_from=LdBPK_200320.1.1;product=with%3DPANTHER:PTHR12268:SF13%3Bis_preferred%3Dtrue%3Bterm%3DE3 ubiquitin-protein ligase KCMF1%2C putative%3Bevidence%3DInferred from Sequence Model%3Bdb_xref%3DGO_REF:0000050,term%3DZZ-type zinc finger-containing protein%3Brank%3D1
				ID=LdBPK_200330.1.1:pep;Derives_from=LdBPK_200330.1.1;product=term%3Dleucine-rich repeat-containing protein%3Bevidence%3DInferred from Sequence Model%3Bdb_xref%3DGO_REF:0000050%3Bwith%3DSuperfamily:52047|Pfam:PF13516
				ID=LdBPK_200340.1.1:pep;Derives_from=LdBPK_200340.1.1;product=term%3Dhypothetical protein%2C conserved
				ID=LdBPK_200350.1.1:pep;Derives_from=LdBPK_200350.1.1;product=term%3Dhypothetical protein%2C conserved
				ID=LdBPK_200360.1.1:pep;Derives_from=LdBPK_200360.1.1;product=term%3Dhypothetical protein%2C conserved
				ID=LdBPK_200370.1.1:pep;Derives_from=LdBPK_200370.1.1;product=term%3Dhypothetical protein%2C conserved
				ID=LdBPK_200380.1.1:pep;Derives_from=LdBPK_200380.1.1;product=term%3Dhypothetical protein%2C conserved
				ID=LdBPK_200390.1.1:pep;Dbxref=EC:2.3.1.-;Derives_from=LdBPK_200390.1.1;Ontology_term=GO:0016407;product=with%3DInterPro:IPR028009|PANTHER:PTHR11076|UniProtKB:ESCO2_HUMAN%3Bevidence%3DInferred from Sequence or Structural Similarity%3Bterm%3DESCO acetyltransferase domain-containing protein
				ID=LdBPK_200410.1.1:pep;Derives_from=LdBPK_200410.1.1;product=term%3Dhypothetical protein
				ID=LdBPK_200420.1.1:pep;Derives_from=LdBPK_200420.1.1;product=term%3Dhypothetical protein%2C conserved
				ID=LdBPK_200430.1.1:pep;Derives_from=LdBPK_200430.1.1;End_range=.,.;product=term%3DMetallo-dependent phosphatase-like domain-containing protein (fragment)%3Bevidence%3DInferred from Sequence Model%3Bdb_xref%3DGO_REF:0000050%3Bwith%3DInterPro:IPR029052
				ID=LdBPK_200400.1.1:pep;Derives_from=LdBPK_200400.1.1;product=term%3Dhypothetical protein%2C conserved
				ID=LdBPK_200520.1.1:pep;Derives_from=LdBPK_200520.1.1;product=term%3Dhypothetical protein%2C unknown function
				ID=LdBPK_200530.1.1:pep;Derives_from=LdBPK_200530.1.1;Ontology_term=GO:0032880,GO:0042384,GO:0035869,GO:0060170;product=with%3DUniProtKB:TM231_MOUSE|PANTHER:PTHR14605:SF1%3Bevidence%3DInferred from Sequence or Structural Similarity%3Bterm%3DTransmembrane protein 231%2C putative
				ID=LdBPK_200540.1.1:pep;Derives_from=LdBPK_200540.1.1;product=term%3Dzeta tubulin%2C putative
				ID=LdBPK_200550.1.1:pep;Derives_from=LdBPK_200550.1.1;Ontology_term=GO:0005762;product=with%3DGeneDB:Tb927.1.1160%3Bis_preferred%3Dtrue%3Bterm%3Dkinetoplast ribosomal PPR-repeat containing protein 3%2C putative%3Bevidence%3DInferred from Sequence Orthology%3Bdb_xref%3DGO_REF:0000024,term%3DLSU ribosomal protein%2C mitochondrial%2C putative%3Brank%3D1
				ID=LdBPK_200820.1.1:pep;Derives_from=LdBPK_200820.1.1;product=term%3Dvesicular-fusion protein nsf%2C putative%3Bis_preferred%3Dtrue%3Bevidence%3DInferred from Sequence or Structural Similarity%3Bwith%3DUniProtKB:NSF_HUMAN|PANTHER:PTHR23078,term%3DN-ethylmaleimide sensitive factor (NsF)%3Bevidence%3DInferred from Sequence or Structural Similarity%3Brank%3D1
				ID=LdBPK_200830.1.1:pep;Derives_from=LdBPK_200830.1.1;product=term%3Dhypothetical protein%2C conserved
				ID=LdBPK_200840.1.1:pep;Derives_from=LdBPK_200840.1.1;product=term%3Dphosphopantetheinyl transferase-like protein
				ID=LdBPK_200850.1.1:pep;Derives_from=LdBPK_200850.1.1;Ontology_term=GO:0005739,GO:0005507,GO:0008535;product=term%3Dcytochrome c oxidase assembly factor%2C putative%3Bis_preferred%3Dtrue,with%3DUniProtKB:SCO2_HUMAN|UniProtKB:SCO1_HUMAN|InterPro:IPR003782%3Bterm%3Delectron transport protein SCO1/2%2C putative%3Bevidence%3DInferred from Sequence or Structural Similarity%3Brank%3D1
				ID=LdBPK_200860.1.1:pep;Dbxref=EC:5.4.99.27;Derives_from=LdBPK_200860.1.1;Ontology_term=GO:0006399;product=with%3DUniProtKB:PUS7_YEAST|InterPro:IPR001656|PDB:1SB7%3Bevidence%3DInferred from Sequence or Structural Similarity%3Bterm%3Dpseudouridine synthase TruD%2C putative
				ID=LdBPK_200870.1.1:pep;Derives_from=LdBPK_200870.1.1;product=term%3Dhypothetical protein%2C conserved
				ID=LdBPK_200880.1.1:pep;Derives_from=LdBPK_200880.1.1;product=term%3DATP-dependent RNA helicase%2C putative
				ID=LdBPK_200890.1.1:pep;Derives_from=LdBPK_200890.1.1;product=with%3DPANTHER:PTHR20934:SF0|UniProtKB:ELF1_YEAST|InterPro:IPR007808|PDB:1WII%3Bevidence%3DInferred from Sequence or Structural Similarity%3Bterm%3Dtranscription elongation factor 1 homolog
				ID=LdBPK_200900.1.1:pep;Derives_from=LdBPK_200900.1.1;product=term%3DTranscription elongation factor 1 domain-containing protein%3Bevidence%3DInferred from Sequence Model%3Bdb_xref%3DGO_REF:0000050%3Bwith%3DInterPro:IPR007808
				ID=LdBPK_200920.1.1:pep;Derives_from=LdBPK_200920.1.1;product=term%3Dhypothetical protein%2C conserved
				ID=LdBPK_200930.1.1:pep;Derives_from=LdBPK_200930.1.1;product=term%3DAATF protein%2C putative%3Bevidence%3DInferred from Sequence Model%3Bdb_xref%3DGO_REF:0000050%3Bwith%3DPANTHER:PTHR15565:SF0|InterPro:IPR025160
				ID=LdBPK_200940.1.1:pep;Derives_from=LdBPK_200940.1.1;product=term%3Dtransmembrane protein%2C conserved
				ID=LdBPK_200950.1.1:pep;Derives_from=LdBPK_200950.1.1;product=term%3Dhypothetical protein%2C conserved
				ID=LdBPK_200960.1.1:pep;Derives_from=LdBPK_200960.1.1;product=term%3Dconserved protein%2C unknown function
				ID=LdBPK_200910.1.1:pep;Derives_from=LdBPK_200910.1.1;product=term%3DRNA editing endoribonuclease%3Bis_preferred%3Dtrue,with%3DGeneDB:Tb927.1.1690%3Bterm%3DMitochondrial protein 90%3Bevidence%3DInferred from Sequence Orthology%3Bdb_xref%3DGO_REF:0000024%3Brank%3D1,with%3DGeneDB:LmjF.20.0900%3Bterm%3DRNA-editing nuclease 1%3Bevidence%3DInferred from Sequence Orthology%3Bdb_xref%3DGO_REF:0000024%3B…
				ID=LdBPK_201080.1.1:pep;Derives_from=LdBPK_201080.1.1;product=term%3Dhypothetical protein%2C unknown function
				ID=LdBPK_201090.1.1:pep;Derives_from=LdBPK_201090.1.1;product=term%3Dhypothetical protein%2C unknown function
				ID=LdBPK_201110.1.1:pep;Derives_from=LdBPK_201110.1.1;product=term%3Dhypothetical protein%2C conserved
				ID=LdBPK_201130.1.1:pep;Derives_from=LdBPK_201130.1.1;product=term%3Dhypothetical protein%2C conserved
				ID=LdBPK_201150.1.1:pep;Derives_from=LdBPK_201150.1.1;product=term%3DDNAj-like protein
				ID=LdBPK_201160.1.1:pep;Derives_from=LdBPK_201160.1.1;Ontology_term=GO:0006888,GO:0030134,GO:0030173,GO:0005789;product=with%3DUniProtKB:YIF1_YEAST|UniProtKB:YIF1A_HUMAN|InterPro:IPR005578%3Bevidence%3DInferred from Sequence or Structural Similarity%3Bterm%3DProtein transport protein yif1%2C putative
				ID=LdBPK_201170.1.1:pep;Derives_from=LdBPK_201170.1.1;product=with%3DUniProtKB:PR38A_HUMAN|UniProtKB:PRP38_SCHPO|InterPro:IPR005037%3Bevidence%3DInferred from Sequence or Structural Similarity%3Bterm%3DPre-mRNA-splicing factor 38%2C putative
				ID=LdBPK_201180.1.1:pep;Derives_from=LdBPK_201180.1.1;product=term%3Dhypothetical protein%2C conserved
				ID=LdBPK_201190.1.1:pep;Derives_from=LdBPK_201190.1.1;product=term%3Dendo-1%2C4-beta-xylanase z precursor-like protein
				ID=LdBPK_201200.1.1:pep;Derives_from=LdBPK_201200.1.1;product=term%3Dhypothetical protein
				ID=LdBPK_201210.1.1:pep;Derives_from=LdBPK_201210.1.1;End_range=.,.;product=term%3Dcalpain-like cysteine peptidase%2C putative (fragment)
				ID=LdBPK_201100.1.1:pep;Derives_from=LdBPK_201100.1.1;product=term%3DWD40 repeat-containing protein%3Bevidence%3DInferred from Sequence Model%3Bdb_xref%3DGO_REF:0000050%3Bwith%3DPANTHER:PTHR16453:SF16|InterPro:IPR017986
				ID=LdBPK_201120.1.1:pep;Derives_from=LdBPK_201120.1.1;product=term%3DMORN repeat-containing protein%3Bevidence%3DInferred from Sequence Model%3Bdb_xref%3DGO_REF:0000011%3Bwith%3DInterPro:IPR003409
				ID=LdBPK_201140.1.1:pep;Derives_from=LdBPK_201140.1.1;product=term%3Dphosphatidylinositol 3-kinase%2C putative
				ID=LdBPK_201220.1.1:pep;Derives_from=LdBPK_201220.1.1;End_range=.,.;product=term%3Dcalpain-like cysteine peptidase%2C putative (fragment)
				ID=LdBPK_201230.1.1:pep;Dbxref=EC:3.4.22.17;Derives_from=LdBPK_201230.1.1;product=term%3Dcysteine peptidase%2C Clan CA%2C family C2%2C putative%3Bis_preferred%3Dtrue,term%3Dcalpain-like cysteine peptidase%2C putative%3Brank%3D1
				ID=LdBPK_201250.1.1:pep;Derives_from=LdBPK_201250.1.1;product=term%3Dcalpain-like cysteine peptidase%2C putative
				ID=LdBPK_201260.1.1:pep;Derives_from=LdBPK_201260.1.1;product=term%3Dhypothetical protein%2C conserved
				ID=LdBPK_201270.1.1:pep;Derives_from=LdBPK_201270.1.1;product=term%3Dhypothetical protein%2C conserved
				ID=LdBPK_201290.1.1:pep;Derives_from=LdBPK_201290.1.1;product=term%3Dhypothetical protein%2C conserved
				ID=LdBPK_201300.1.1:pep;Derives_from=LdBPK_201300.1.1;product=term%3Dhypothetical protein%2C unknown function
				ID=LdBPK_201310.1.1:pep;Derives_from=LdBPK_201310.1.1;product=term%3Dhypothetical protein%2C conserved
				ID=LdBPK_201320.1.1:pep;Derives_from=LdBPK_201320.1.1;product=term%3Dcalpain-like cysteine peptidase%2C putative
				ID=LdBPK_201330.1.1:pep;Derives_from=LdBPK_201330.1.1;product=term%3Dhypothetical protein%2C conserved
				ID=LdBPK_201340.1.1:pep;Derives_from=LdBPK_201340.1.1;product=term%3Dcalpain-like cysteine peptidase%2C putative
				ID=LdBPK_201350.1.1:pep;Derives_from=LdBPK_201350.1.1;product=term%3Dcalpain-like cysteine peptidase%2C putative
				ID=LdBPK_201360.1.1:pep;Derives_from=LdBPK_201360.1.1;product=term%3Dhypothetical protein%2C conserved
				ID=LdBPK_201240.1.1:pep;Derives_from=LdBPK_201240.1.1;product=term%3Dcalpain-like cysteine peptidase%2C putative
				ID=LdBPK_201280.1.1:pep;Derives_from=LdBPK_201280.1.1;product=term%3Dhypothetical protein%2C conserved
				ID=LdBPK_201390.1.1:pep;Derives_from=LdBPK_201390.1.1;product=term%3Dcoatomer beta subunit%2C putative
				ID=LdBPK_201400.1.1:pep;Derives_from=LdBPK_201400.1.1;Ontology_term=GO:0000460;product=term%3DRNasePH-like protein%3Bis_preferred%3Dtrue%3Bevidence%3DNot Recorded,with%3DGeneDB:Tb927.1.2580%3Bterm%3Dexosome-associated protein 1%2C putative%3Bevidence%3DInferred from Sequence Orthology%3Bdb_xref%3DGO_REF:0000024%3Brank%3D1
				ID=LdBPK_201440.1.1:pep;Derives_from=LdBPK_201440.1.1;product=term%3Dhypothetical protein%2C conserved
				ID=LdBPK_201450.1.1:pep;Derives_from=LdBPK_201450.1.1;Ontology_term=GO:0005930,GO:0035082,GO:0060285,GO:0000281,GO:0060294,GO:0060294;product=with%3DGeneDB:Tb927.1.2670%3Bis_preferred%3Dtrue%3Bterm%3Dparalyzed flagella protein 16%3Bevidence%3DInferred from Sequence Orthology%3Bdb_xref%3DGO_REF:0000024,with%3DGeneDB:Tb927.1.2670%3Bterm%3Daxoneme central apparatus protein%3Bevidence%3DInferred from…
				ID=LdBPK_201460.1.1:pep;Derives_from=LdBPK_201460.1.1;product=term%3Dhypothetical protein%2C conserved
				ID=LdBPK_201480.1.1:pep;Derives_from=LdBPK_201480.1.1;product=term%3Dhypothetical protein%2C conserved
				ID=LdBPK_201490.1.1:pep;Derives_from=LdBPK_201490.1.1;product=term%3Dhypothetical protein%2C conserved
				ID=LdBPK_201500.1.1:pep;Derives_from=LdBPK_201500.1.1;End_range=.,.;product=term%3Dhypothetical protein%2C conserved (fragment)
				ID=LdBPK_201510.1.1:pep;Derives_from=LdBPK_201510.1.1;product=term%3Dhypothetical protein%2C unknown function
				ID=LdBPK_201520.1.1:pep;Derives_from=LdBPK_201520.1.1;product=term%3Dhypothetical protein%2C unknown function
				ID=LdBPK_201540.1.1:pep;Derives_from=LdBPK_201540.1.1;product=term%3Dhypothetical protein%2C conserved
				ID=LdBPK_201550.1.1:pep;Derives_from=LdBPK_201550.1.1;product=term%3Dhypothetical protein%2C conserved
				ID=LdBPK_201570.1.1:pep;Derives_from=LdBPK_201570.1.1;product=term%3Dhypothetical protein%2C conserved
				ID=LdBPK_201580.1.1:pep;Derives_from=LdBPK_201580.1.1;product=term%3Dcell division cycle protein-like protein
				ID=LdBPK_201590.1.1:pep;Derives_from=LdBPK_201590.1.1;product=term%3Dhypothetical protein%2C unknown function
				ID=LdBPK_201430.1.1:pep;Derives_from=LdBPK_201430.1.1;product=term%3Dhypothetical protein%2C conserved
				ID=LdBPK_201530.1.1:pep;Derives_from=LdBPK_201530.1.1;Ontology_term=GO:0042493;product=term%3Dzinc-binding phosphatase%2C putative%3Bis_preferred%3Dtrue,with%3DUniProtKB:MTMR3_HUMAN|PANTHER:PTHR10807%3Bterm%3DMyotubularin-related protein%2C putative%3Bevidence%3DInferred from Sequence or Structural Similarity%3Brank%3D1
				ID=LdBPK_201560.1.1:pep;Derives_from=LdBPK_201560.1.1;product=term%3Dhypothetical protein%2C conserved
				ID=LdBPK_201470.1.1:pep;Derives_from=LdBPK_201470.1.1;product=term%3Dhypothetical protein%2C conserved
				ID=LdBPK_201740.1.1:pep;Derives_from=LdBPK_201740.1.1;Start_range=.,.;product=with%3DInterPro:IPR017439%3Bevidence%3DInferred from Sequence or Structural Similarity%3Bterm%3Damidohydrolase%2C putative (fragment)
				ID=LdBPK_201750.1.1:pep;Derives_from=LdBPK_201750.1.1;product=term%3Dhypothetical protein%2C conserved
				ID=LdBPK_201760.1.1:pep;Derives_from=LdBPK_201760.1.1;product=term%3Dhypothetical protein%2C conserved
				ID=LdBPK_201770.1.1:pep;Derives_from=LdBPK_201770.1.1;product=term%3Dhypothetical protein%2C conserved
				ID=LdBPK_201780.1.1:pep;Derives_from=LdBPK_201780.1.1;product=term%3Dhypothetical protein%2C conserved
				ID=LdBPK_201790.1.1:pep;Derives_from=LdBPK_201790.1.1;product=term%3Dhypothetical protein%2C conserved
				ID=LdBPK_201730.1.1:pep;Derives_from=LdBPK_201730.1.1;product=term%3Daminoacylase%2C putative
				ID=LdBPK_210310.1.1:pep;Derives_from=LdBPK_210310.1.1;End_range=.,.;product=term%3Dhexokinase%2C putative (fragment)
				ID=LdBPK_220560.1.1:pep;Derives_from=LdBPK_220560.1.1;product=term%3D3'a2rel-related protein
				ID=LdBPK_220650.1.1:pep;Derives_from=LdBPK_220650.1.1;product=term%3Dhypothetical protein%2C conserved
				ID=LdBPK_220660.1.1:pep;Derives_from=LdBPK_220660.1.1;product=term%3D5'a2rel-related protein
				ID=LdBPK_220670.1.1:pep;Derives_from=LdBPK_220670.1.1;End_range=.,.;product=term%3Dhypothetical protein (fragment)
				ID=LdBPK_220640.1.1:pep;Derives_from=LdBPK_220640.1.1;product=term%3Dhypothetical protein%2C conserved
				ID=LdBPK_220670.1.1:pep;Derives_from=LdBPK_220670.1.1;End_range=.,.;product=term%3Dhypothetical protein (fragment)
				ID=LdBPK_021560.1.1:pep;Derives_from=LdBPK_021560.1.1;Start_range=.,.;product=term%3Dmitochondrial chaperone%2C putative (fragment)%3Bis_preferred%3Dtrue%3Bevidence%3DInferred from Sequence or Structural Similarity%3Bwith%3DUniProtKB:BCS1_SCHPO|PANTHER:PTHR23070,with%3DUniProtKB:BCS1_SCHPO|PANTHER:PTHR23070%3Bterm%3DBCS1 AAA-Type ATPase%2C putative (fragment)%3Bevidence%3DInferred from Sequence o…
				ID=LdBPK_021560.1.1:pep;Derives_from=LdBPK_021560.1.1;Start_range=.,.;product=term%3Dmitochondrial chaperone%2C putative (fragment)%3Bis_preferred%3Dtrue%3Bevidence%3DInferred from Sequence or Structural Similarity%3Bwith%3DUniProtKB:BCS1_SCHPO|PANTHER:PTHR23070,with%3DUniProtKB:BCS1_SCHPO|PANTHER:PTHR23070%3Bterm%3DBCS1 AAA-Type ATPase%2C putative (fragment)%3Bevidence%3DInferred from Sequence o…
				ID=LdBPK_230270.1.1:pep;Derives_from=LdBPK_230270.1.1;product=term%3Dhypothetical protein%2C conserved
				ID=LdBPK_230280.1.1:pep;Derives_from=LdBPK_230280.1.1;product=term%3Dterbinafine resistance locus protein (yip1)
				ID=LdBPK_230290.1.1:pep;Derives_from=LdBPK_230290.1.1;End_range=.,.;product=term%3DABC-thiol transporter (fragment)
				ID=LdBPK_230300.1.1:pep;Derives_from=LdBPK_230300.1.1;product=term%3Dargininosuccinate synthase%2C putative
				ID=LdBPK_230880.1.1:pep;Derives_from=LdBPK_230880.1.1;Start_range=.,.;product=term%3Dacetyl-CoA synthetase%2C putative (fragment)
				ID=LdBPK_231330.1.1:pep;Derives_from=LdBPK_231330.1.1;Start_range=.,.;product=term%3Dhypothetical protein%2C unknown function (fragment)
				ID=LdBPK_231960.1.1:pep;Derives_from=LdBPK_231960.1.1;product=term%3Dhypothetical protein%2C conserved
				ID=LdBPK_231970.1.1:pep;Derives_from=LdBPK_231970.1.1;product=term%3Dneutral sphingomyelinase activation associated factor-like protein
				ID=LdBPK_231980.1.1:pep;Derives_from=LdBPK_231980.1.1;product=term%3Dhypothetical protein%2C conserved
				ID=LdBPK_240350.1.1:pep;Derives_from=LdBPK_240350.1.1;End_range=.,.;product=term%3DCMP-sialic acid transporter%2C putative (fragment)
				ID=LdBPK_052580.1.1:pep;Derives_from=LdBPK_052580.1.1;Start_range=.,.;product=term%3DATP synthase subunit beta%2C mitochondrial%2C putative (fragment)%3Bis_preferred%3Dtrue%3Bevidence%3DInferred from Sequence Alignment%3Bwith%3DGeneDB:Tb927.3.1380,with%3DGeneDB:Tb927.3.1380%3Bterm%3DATP synthase F1%2C beta subunit%2C putative (fragment)%3Bevidence%3DInferred from Sequence Alignment%3Brank%3D1
				ID=LdBPK_260091.1.1:pep;Derives_from=LdBPK_260091.1.1;product=term%3Dhypothetical protein%2C conserved
				ID=LdBPK_260090.1.1:pep;Derives_from=LdBPK_260090.1.1;product=term%3Dhypothetical protein%2C conserved
				ID=LdBPK_260110.1.1:pep;Derives_from=LdBPK_260110.1.1;product=term%3Dhypothetical protein%2C conserved
				ID=LdBPK_270830.1.1:pep;Derives_from=LdBPK_270830.1.1;Start_range=.,.;product=term%3DATP-binding cassette protein subfamily A%2C member 8%2C putative (fragment)
				ID=LdBPK_270840.1.1:pep;Derives_from=LdBPK_270840.1.1;product=term%3DATP-binding cassette protein subfamily A%2C member 9%2C putative
				ID=LdBPK_271460.1.1:pep;Derives_from=LdBPK_271460.1.1;product=term%3Ddiacylglycerol acyltransferase%2C putative
				ID=LdBPK_271500.1.1:pep;Derives_from=LdBPK_271500.1.1;product=term%3Damino acid transporter%2C putative
				ID=LdBPK_271490.1.1:pep;Derives_from=LdBPK_271490.1.1;product=term%3Dhypothetical protein%2C conserved
				ID=LdBPK_271710.1.1:pep;Dbxref=EC:4.1.1.49;Derives_from=LdBPK_271710.1.1;Ontology_term=GO:0020015,GO:0031514,GO:0012506,GO:0008017,GO:0006094,GO:0000331;product=with%3DGeneDB:Tb927.2.4210%3Bis_preferred%3Dtrue%3Bterm%3Dglycosomal protein P60%3Bevidence%3DInferred from Sequence Orthology%3Bdb_xref%3DGO_REF:0000024,with%3DGeneDB:Tb927.2.4210%3Bterm%3DPhosphoenolpyruvate carboxykinase [ATP]%2C glyco…
				ID=LdBPK_272470.1.1:pep;Derives_from=LdBPK_272470.1.1;End_range=.,.;product=term%3Dhypothetical protein%2C conserved (fragment)
				ID=LdBPK_072480.1.1:pep;Derives_from=LdBPK_072480.1.1;product=with%3DUniProtKB:RLA0_YEAST|PANTHER:PTHR21141|InterPro:IPR001790%3Bevidence%3DInferred from Sequence or Structural Similarity%3Bterm%3D60S acidic ribosomal protein P0%2C putative
				ID=LdBPK_282950.1.1:pep;Derives_from=LdBPK_282950.1.1;Start_range=.,.;product=term%3Dheat-shock protein hsp70%2C putative (fragment)
				ID=LdBPK_283000.1.1:pep;Derives_from=LdBPK_283000.1.1;product=term%3Dheat-shock protein hsp70%2C putative
				ID=LdBPK_283000.1.1:pep;Derives_from=LdBPK_283000.1.1;product=term%3Dheat-shock protein hsp70%2C putative
				ID=LdBPK_291170.1.1:pep;Derives_from=LdBPK_291170.1.1;End_range=.,.;product=term%3Dribosomal protein L1a%2C putative (fragment)
				ID=LdBPK_291450.1.1:pep;Derives_from=LdBPK_291450.1.1;product=term%3Damastin-like protein (fragment)
				ID=LdBPK_093020.1.1:pep;Derives_from=LdBPK_093020.1.1;product=with%3DGeneDB:LmjF.36.1280%3Bevidence%3DInferred from Sequence Alignment%3Bterm%3Dtuzin like protein%2C putative
				ID=LdBPK_291880.1.1:pep;Derives_from=LdBPK_291880.1.1;Start_range=.,.;product=term%3Dparaflagellar rod protein 1D%2C putative (fragment)
				ID=LdBPK_300340.1.1:pep;Derives_from=LdBPK_300340.1.1;product=term%3DKU80 protein%2C putative
				ID=LdBPK_301470.1.1:pep;Derives_from=LdBPK_301470.1.1;product=term%3Dama1 protein%2C putative
				ID=LdBPK_301490.1.1:pep;Derives_from=LdBPK_301490.1.1;End_range=.,.;product=term%3Dama1 protein%2C putative (fragment)
				ID=LdBPK_301640.1.1:pep;Derives_from=LdBPK_301640.1.1;product=term%3Dhypothetical protein%2C conserved
				ID=LdBPK_301650.1.1:pep;Derives_from=LdBPK_301650.1.1;product=term%3Dhypothetical protein%2C conserved
				ID=LdBPK_301660.1.1:pep;Derives_from=LdBPK_301660.1.1;product=term%3Dhypothetical protein%2C conserved
				ID=LdBPK_301670.1.1:pep;Derives_from=LdBPK_301670.1.1;product=term%3Dhypothetical protein%2C conserved
				ID=LdBPK_301630.1.1:pep;Derives_from=LdBPK_301630.1.1;Ontology_term=GO:0005886;product=term%3Dferric reductase transmembrane protein%2C putative%3Bevidence%3DInferred from Sequence or Structural Similarity%3Bdb_xref%3DGO_REF:0000012%3Bwith%3DGB:AEG66929
				ID=LdBPK_301920.1.1:pep;Derives_from=LdBPK_301920.1.1;End_range=.,.;product=term%3Dsuccinyl-coa:3-ketoacid-coenzyme a transferase- like protein (fragment)
				ID=LdBPK_302530.1.1:pep;Derives_from=LdBPK_302530.1.1;Start_range=.,.;product=term%3Dheat shock 70-related protein 1%2C mitochondrial precursor%2C putative (fragment)
				ID=LdBPK_302540.1.1:pep;Derives_from=LdBPK_302540.1.1;Start_range=.,.;product=term%3Dheat shock 70-related protein 1%2C mitochondrial precursor%2C putative (fragment)
				ID=LdBPK_303550.1.1:pep;Derives_from=LdBPK_303550.1.1;product=term%3Dhypothetical protein%2C conserved
				ID=LdBPK_303560.1.1:pep;Derives_from=LdBPK_303560.1.1;product=term%3DS-adenosylmethionine synthetase
				ID=LdBPK_310010.1.1:pep;Derives_from=LdBPK_310010.1.1;product=term%3D5-methyltetrahydropteroyltriglutamate-homocysteine S-methyltransferase%2C putative
				ID=LdBPK_310030.1.1:pep;Derives_from=LdBPK_310030.1.1;Ontology_term=GO:0020016,GO:0060170,GO:0000331,GO:0015254,GO:0015250,GO:0042493,GO:0006971,GO:0043575,GO:0015793,GO:0015238,GO:0006855;product=with%3DGeneDB:Tb927.6.1520|GeneDB:LmjF.31.0020%3Bevidence%3DInferred from Sequence Orthology%3Bterm%3DAquaglyceroporin 1%2C putative
				ID=LdBPK_310040.1.1:pep;Derives_from=LdBPK_310040.1.1;product=term%3Dhypothetical protein%2C conserved
				ID=LdBPK_310050.1.1:pep;Derives_from=LdBPK_310050.1.1;product=term%3Dhypothetical protein%2C unknown function
				ID=LdBPK_310060.1.1:pep;Derives_from=LdBPK_310060.1.1;product=term%3Dcyclophilin%2C putative
				ID=LdBPK_310070.1.1:pep;Derives_from=LdBPK_310070.1.1;product=term%3Dhypothetical protein%2C conserved
				ID=LdBPK_310080.1.1:pep;Derives_from=LdBPK_310080.1.1;product=term%3Dhelicase-like protein
				ID=LdBPK_310090.1.1:pep;Derives_from=LdBPK_310090.1.1;product=term%3Dhypothetical protein%2C conserved
				ID=LdBPK_310100.1.1:pep;Derives_from=LdBPK_310100.1.1;product=term%3Dhypothetical protein%2C conserved
				ID=LdBPK_310110.1.1:pep;Derives_from=LdBPK_310110.1.1;product=term%3DO-sialoglycoprotein endopeptidase%2C putative
				ID=LdBPK_310120.1.1:pep;Derives_from=LdBPK_310120.1.1;product=term%3DFG-GAP repeat protein%2C putative
				ID=LdBPK_310130.1.1:pep;Derives_from=LdBPK_310130.1.1;product=term%3Dhypothetical protein%2C conserved
				ID=LdBPK_310150.1.1:pep;Dbxref=EC:3.4.19.12;Derives_from=LdBPK_310150.1.1;product=term%3Dubiquitin carboxyl-terminal hydrolase%2C putative%3Bis_preferred%3Dtrue%3Bevidence%3DInferred from Sequence or Structural Similarity%3Bwith%3DUniProtKB:UBP6_SCHPO|InterPro:IPR001394,with%3DInterPro:IPR001394%3Bterm%3Dcysteine peptidase%2C Clan CA%2C family C19%2C putative%3Bevidence%3DInferred from Sequence o…
				ID=LdBPK_310160.1.1:pep;Derives_from=LdBPK_310160.1.1;product=term%3Dhypothetical protein%2C conserved
				ID=LdBPK_310170.1.1:pep;Derives_from=LdBPK_310170.1.1;Ontology_term=GO:0005665;product=term%3DDNA-directed RNA polymerase II subunit 2%2C putative%3Bevidence%3DInferred from Sequence Orthology%3Bdb_xref%3DGO_REF:0000024%3Bwith%3DGeneDB:Tb927.4.3810
				ID=LdBPK_310180.1.1:pep;Derives_from=LdBPK_310180.1.1;product=term%3Dhypothetical protein%2C conserved
				ID=LdBPK_310190.1.1:pep;Derives_from=LdBPK_310190.1.1;product=term%3Dhypothetical protein%2C conserved
				ID=LdBPK_310210.1.1:pep;Derives_from=LdBPK_310210.1.1;product=term%3Dhypothetical protein%2C conserved
				ID=LdBPK_310220.1.1:pep;Derives_from=LdBPK_310220.1.1;product=term%3Dhypothetical protein%2C conserved
				ID=LdBPK_310230.1.1:pep;Derives_from=LdBPK_310230.1.1;product=term%3Dhypothetical protein%2C conserved
				ID=LdBPK_310240.1.1:pep;Derives_from=LdBPK_310240.1.1;product=term%3Dhypothetical protein%2C conserved
				ID=LdBPK_310250.1.1:pep;Derives_from=LdBPK_310250.1.1;product=term%3Dhypothetical protein%2C conserved
				ID=LdBPK_310270.1.1:pep;Derives_from=LdBPK_310270.1.1;product=term%3Dhypothetical protein%2C conserved
				ID=LdBPK_310280.1.1:pep;Derives_from=LdBPK_310280.1.1;product=term%3Dhypothetical protein%2C conserved
				ID=LdBPK_310290.1.1:pep;Derives_from=LdBPK_310290.1.1;product=term%3Dhypothetical protein%2C unknown function
				ID=LdBPK_310300.1.1:pep;Derives_from=LdBPK_310300.1.1;product=term%3Dhypothetical protein%2C conserved
				ID=LdBPK_310310.1.1:pep;Derives_from=LdBPK_310310.1.1;product=term%3DKinesin-13 4%2C putative%3Bevidence%3DInferred from Sequence Orthology%3Bdb_xref%3DGO_REF:0000024%3Bwith%3DGeneDB:Tb927.4.3910
				ID=LdBPK_310320.1.1:pep;Derives_from=LdBPK_310320.1.1;product=term%3Dhypothetical protein%2C conserved
				ID=LdBPK_310330.1.1:pep;Derives_from=LdBPK_310330.1.1;product=term%3Dhypothetical protein%2C conserved
				ID=LdBPK_310140.1.1:pep;Derives_from=LdBPK_310140.1.1;product=term%3Dhypothetical protein%2C unknown function
				ID=LdBPK_310200.1.1:pep;Derives_from=LdBPK_310200.1.1;product=term%3Dnucleolar protein%2C putative
				ID=LdBPK_310260.1.1:pep;Derives_from=LdBPK_310260.1.1;product=term%3DATP-dependent RNA helicase%2C putative
				ID=LdBPK_310360.1.1:pep;Derives_from=LdBPK_310360.1.1;Start_range=.,.;product=term%3Damino acid transporter aATP11%2C putative (fragment)
				ID=LdBPK_310370.1.1:pep;Derives_from=LdBPK_310370.1.1;product=term%3Damino acid transporter aATP11%2C putative
				ID=LdBPK_310380.1.1:pep;Derives_from=LdBPK_310380.1.1;product=term%3Dhypothetical protein%2C unknown function
				ID=LdBPK_310390.1.1:pep;Derives_from=LdBPK_310390.1.1;product=term%3Dhypothetical protein%2C conserved
				ID=LdBPK_310400.1.1:pep;Derives_from=LdBPK_310400.1.1;product=term%3Dhypothetical protein%2C conserved
				ID=LdBPK_310410.1.1:pep;Derives_from=LdBPK_310410.1.1;product=with%3DUniProtKB:CAN15_HUMAN|InterPro:IPR022684|GeneDB:Tb927.4.3940%3Bis_preferred%3Dtrue%3Bterm%3Dcalpain-like cysteine peptidase%2C putative%3Bevidence%3DInferred from Sequence Orthology%3Bdb_xref%3DGO_REF:0000024,with%3DInterPro:IPR022684|GeneDB:Tb927.4.3940%3Bterm%3Dcysteine peptidase%2C Clan CA%2C family C2%2C putative%3Bevidence%…
				ID=LdBPK_310430.1.1:pep;Derives_from=LdBPK_310430.1.1;product=term%3Dcalpain-like cysteine peptidase%2C putative
				ID=LdBPK_310350.1.1:pep;Derives_from=LdBPK_310350.1.1;product=with%3DPANTHER:PTHR22950|Pfam:PF01490%3Bevidence%3DInferred from Sequence Model%3Bterm%3Damino acid transporter%2C putative
				ID=LdBPK_310420.1.1:pep;Derives_from=LdBPK_310420.1.1;product=term%3Dcalpain-like protein%2C putative
				ID=LdBPK_310440.1.1:pep;Derives_from=LdBPK_310440.1.1;product=term%3Dcalpain-like cysteine peptidase%2C putative
				ID=LdBPK_310450.1.1:pep;Derives_from=LdBPK_310450.1.1;Ontology_term=GO:0020038,GO:0020016,GO:0036064;product=with%3DGeneDB:Tb927.4.3950%3Bis_preferred%3Dtrue%3Bterm%3Dcytoskeleton-associated protein CAP5.5%2C putative%3Bevidence%3DInferred from Sequence Orthology%3Bdb_xref%3DGO_REF:0000024,with%3DGeneDB:Tb927.4.3950%3Bterm%3Dcysteine peptidase%2C Clan CA%2C family C2%2C putative%3Bevidence%3DInfe…
				ID=LdBPK_310470.1.1:pep;Derives_from=LdBPK_310470.1.1;product=term%3Dhypothetical protein
				ID=LdBPK_310480.1.1:pep;Derives_from=LdBPK_310480.1.1;product=term%3Dcalpain-like cysteine peptidase%2C putative
				ID=LdBPK_310490.1.1:pep;Derives_from=LdBPK_310490.1.1;product=term%3Dhypothetical protein%2C conserved
				ID=LdBPK_310500.1.1:pep;Derives_from=LdBPK_310500.1.1;product=term%3Dhypothetical protein%2C conserved
				ID=LdBPK_310510.1.1:pep;Derives_from=LdBPK_310510.1.1;product=term%3Dhypothetical protein%2C unknown function
				ID=LdBPK_310520.1.1:pep;Derives_from=LdBPK_310520.1.1;product=term%3Dhypothetical protein%2C conserved
				ID=LdBPK_310530.1.1:pep;Derives_from=LdBPK_310530.1.1;product=term%3Dhypothetical protein%2C conserved
				ID=LdBPK_310540.1.1:pep;Derives_from=LdBPK_310540.1.1;product=term%3Dhypothetical protein%2C conserved
				ID=LdBPK_310550.1.1:pep;Derives_from=LdBPK_310550.1.1;product=term%3Dhypothetical protein%2C unknown function
				ID=LdBPK_310570.1.1:pep;Derives_from=LdBPK_310570.1.1;product=term%3Dhypothetical protein%2C conserved
				ID=LdBPK_310580.1.1:pep;Derives_from=LdBPK_310580.1.1;product=term%3Dmevalonate kinase%2C putative
				ID=LdBPK_310590.1.1:pep;Derives_from=LdBPK_310590.1.1;product=term%3Damino acid transporter aATP11%2C putative
				ID=LdBPK_310600.1.1:pep;Derives_from=LdBPK_310600.1.1;product=term%3Damino acid transporter aATP11%2C putative
				ID=LdBPK_310610.1.1:pep;Derives_from=LdBPK_310610.1.1;product=term%3Damino acid transporter aATP11%2C putative
				ID=LdBPK_310620.1.1:pep;Derives_from=LdBPK_310620.1.1;product=term%3DC-5 sterol desaturase%2C putative
				ID=LdBPK_310630.1.1:pep;Derives_from=LdBPK_310630.1.1;product=term%3Dhypothetical protein%2C conserved
				ID=LdBPK_310640.1.1:pep;Derives_from=LdBPK_310640.1.1;product=term%3Dhypothetical protein%2C conserved
				ID=LdBPK_310650.1.1:pep;Derives_from=LdBPK_310650.1.1;product=term%3Dhypothetical protein%2C conserved
				ID=LdBPK_310660.1.1:pep;Derives_from=LdBPK_310660.1.1;product=term%3Dhypothetical protein%2C conserved
				ID=LdBPK_310670.1.1:pep;Derives_from=LdBPK_310670.1.1;product=term%3Dhypothetical protein%2C conserved
				ID=LdBPK_310680.1.1:pep;Derives_from=LdBPK_310680.1.1;product=term%3Dhypothetical protein%2C conserved
				ID=LdBPK_310690.1.1:pep;Derives_from=LdBPK_310690.1.1;product=term%3Dhypothetical protein%2C conserved
				ID=LdBPK_310700.1.1:pep;Derives_from=LdBPK_310700.1.1;product=term%3Dhypothetical protein%2C conserved
				ID=LdBPK_310710.1.1:pep;Derives_from=LdBPK_310710.1.1;product=term%3Dhypothetical protein%2C conserved
				ID=LdBPK_310720.1.1:pep;Derives_from=LdBPK_310720.1.1;product=term%3Dhypothetical protein%2C conserved
				ID=LdBPK_310730.1.1:pep;Derives_from=LdBPK_310730.1.1;product=term%3DATP-dependent zinc metallopeptidase%2C putative
				ID=LdBPK_310740.1.1:pep;Derives_from=LdBPK_310740.1.1;product=term%3Dhypothetical protein%2C unknown function
				ID=LdBPK_310750.1.1:pep;Derives_from=LdBPK_310750.1.1;product=term%3Dhypothetical protein%2C conserved
				ID=LdBPK_310760.1.1:pep;Derives_from=LdBPK_310760.1.1;product=term%3Dhypothetical protein%2C unknown function
				ID=LdBPK_310770.1.1:pep;Derives_from=LdBPK_310770.1.1;product=term%3Dhypothetical protein%2C conserved
				ID=LdBPK_310780.1.1:pep;Derives_from=LdBPK_310780.1.1;product=term%3Dhypothetical protein%2C unknown function
				ID=LdBPK_310790.1.1:pep;Derives_from=LdBPK_310790.1.1;product=term%3Dhypothetical protein%2C unknown function
				ID=LdBPK_310560.1.1:pep;Derives_from=LdBPK_310560.1.1;product=term%3DATP-binding cassette protein subfamily D%2C member 2%2C putative
				ID=LdBPK_310810.1.1:pep;Derives_from=LdBPK_310810.1.1;product=term%3Dc2 domain protein%2C putative
				ID=LdBPK_310820.1.1:pep;Derives_from=LdBPK_310820.1.1;product=term%3Dc2 domain protein%2C putative
				ID=LdBPK_310830.1.1:pep;Derives_from=LdBPK_310830.1.1;Start_range=.,.;product=term%3Dhypothetical protein%2C conserved (fragment)
				ID=LdBPK_310840.1.1:pep;Derives_from=LdBPK_310840.1.1;product=term%3Dhypothetical protein%2C conserved
				ID=LdBPK_310850.1.1:pep;Derives_from=LdBPK_310850.1.1;Start_range=.,.;product=term%3Dhypothetical protein%2C conserved (fragment)
				ID=LdBPK_310860.1.1:pep;Derives_from=LdBPK_310860.1.1;Ontology_term=GO:0043657,GO:0016298;literature=PMID:20349119;product=term%3DSecretory lipase%3Bdb_xref%3DPMID:20349119%3Bevidence%3DInferred from Direct Assay
				ID=LdBPK_310870.1.1:pep;Derives_from=LdBPK_310870.1.1;product=term%3Dlipase precursor-like protein
				ID=LdBPK_310880.1.1:pep;Derives_from=LdBPK_310880.1.1;Start_range=.,.;product=term%3Dhypothetical protein (fragment)
				ID=LdBPK_310880.1.1:pep;Derives_from=LdBPK_310880.1.1;Start_range=.,.;product=term%3Dhypothetical protein (fragment)
				ID=LdBPK_310890.1.1:pep;Derives_from=LdBPK_310890.1.1;product=term%3Dras-like small GTPases%2C putative
				ID=LdBPK_030820.1.1:pep;Derives_from=LdBPK_030820.1.1;End_range=.,.;product=term%3Dhypothetical protein%2C conserved (fragment)
				ID=LdBPK_030820.1.1:pep;Derives_from=LdBPK_030820.1.1;End_range=.,.;product=term%3Dhypothetical protein%2C conserved (fragment)
				ID=LdBPK_310900.1.1:pep;Derives_from=LdBPK_310900.1.1;Start_range=.,.;product=term%3Damino acid permease 3 (fragment)
				ID=LdBPK_310900.1.1:pep;Derives_from=LdBPK_310900.1.1;Start_range=.,.;product=term%3Damino acid permease 3 (fragment)
				ID=LdBPK_310910.1.1:pep;Derives_from=LdBPK_310910.1.1;product=term%3Damino acid permease 3
				ID=LdBPK_310920.1.1:pep;Derives_from=LdBPK_310920.1.1;product=term%3Dhypothetical protein%2C conserved
				ID=LdBPK_310930.1.1:pep;Derives_from=LdBPK_310930.1.1;product=term%3Dhypothetical protein%2C conserved
				ID=LdBPK_310940.1.1:pep;Derives_from=LdBPK_310940.1.1;product=term%3Dhypothetical protein%2C unknown function
				ID=LdBPK_310945.1.1:pep;Derives_from=LdBPK_310945.1.1;End_range=.,.;product=term%3Dsodium stibogluconate resistance protein%2C putative (fragment)
				ID=LdBPK_310945.1.1:pep;Derives_from=LdBPK_310945.1.1;End_range=.,.;product=term%3Dsodium stibogluconate resistance protein%2C putative (fragment)
				ID=LdBPK_310950.1.1:pep;Derives_from=LdBPK_310950.1.1;Start_range=.,.;product=term%3Dsodium stibogluconate resistance protein%2C putative (fragment)
				ID=LdBPK_310950.1.1:pep;Derives_from=LdBPK_310950.1.1;Start_range=.,.;product=term%3Dsodium stibogluconate resistance protein%2C putative (fragment)
				ID=LdBPK_310960.1.1:pep;Derives_from=LdBPK_310960.1.1;product=term%3Dhypothetical protein%2C conserved
				ID=LdBPK_310970.1.1:pep;Derives_from=LdBPK_310970.1.1;product=term%3Dhypothetical protein%2C conserved
				ID=LdBPK_090950.1.1:pep;Derives_from=LdBPK_090950.1.1;product=term%3Dpolyubiquitin
				ID=LdBPK_310980.1.1:pep;Derives_from=LdBPK_310980.1.1;product=term%3Dhypothetical protein%2C conserved
				ID=LdBPK_310990.1.1:pep;Derives_from=LdBPK_310990.1.1;product=term%3Dhypothetical protein%2C unknown function
				ID=LdBPK_311010.1.1:pep;Derives_from=LdBPK_311010.1.1;product=term%3Dhypothetical protein%2C conserved
				ID=LdBPK_311020.1.1:pep;Derives_from=LdBPK_311020.1.1;product=term%3Dhypothetical protein%2C conserved
				ID=LdBPK_311030.1.1:pep;Derives_from=LdBPK_311030.1.1;product=term%3Dhypothetical protein%2C conserved
				ID=LdBPK_311050.1.1:pep;Derives_from=LdBPK_311050.1.1;product=term%3Dhypothetical protein%2C unknown function
				ID=LdBPK_311060.1.1:pep;Derives_from=LdBPK_311060.1.1;product=term%3Dhypothetical protein%2C conserved
				ID=LdBPK_311070.1.1:pep;Derives_from=LdBPK_311070.1.1;product=term%3Dbiotin/lipoate protein ligase-like protein
				ID=LdBPK_311080.1.1:pep;Derives_from=LdBPK_311080.1.1;product=term%3Dhypothetical protein%2C conserved
				ID=LdBPK_311090.1.1:pep;Derives_from=LdBPK_311090.1.1;product=term%3Dhypothetical protein%2C conserved
				ID=LdBPK_311100.1.1:pep;Derives_from=LdBPK_311100.1.1;product=term%3Dhypothetical protein%2C conserved
				ID=LdBPK_311110.1.1:pep;Derives_from=LdBPK_311110.1.1;product=term%3Dhypothetical protein%2C conserved
				ID=LdBPK_311120.1.1:pep;Derives_from=LdBPK_311120.1.1;product=term%3Dhypothetical protein%2C conserved
				ID=LdBPK_311130.1.1:pep;Derives_from=LdBPK_311130.1.1;product=with%3DInterPro:IPR017439%3Bevidence%3DInferred from Sequence or Structural Similarity%3Bterm%3Damidohydrolase%2C putative
				ID=LdBPK_311000.1.1:pep;Derives_from=LdBPK_311000.1.1;product=term%3Dhypothetical protein%2C conserved
				ID=LdBPK_311040.1.1:pep;Derives_from=LdBPK_311040.1.1;product=term%3Dhypothetical protein%2C conserved
				ID=LdBPK_311150.1.1:pep;Derives_from=LdBPK_311150.1.1;product=term%3Dmonoglyceride lipase%2C putative
				ID=LdBPK_311160.1.1:pep;Derives_from=LdBPK_311160.1.1;product=term%3Dhypothetical protein%2C conserved
				ID=LdBPK_311170.1.1:pep;Derives_from=LdBPK_311170.1.1;product=term%3Dhypothetical protein%2C unknown function
				ID=LdBPK_311180.1.1:pep;Derives_from=LdBPK_311180.1.1;product=term%3Dhypothetical protein
				ID=LdBPK_311190.1.1:pep;Derives_from=LdBPK_311190.1.1;product=term%3Dhypothetical protein%2C unknown function
				ID=LdBPK_311200.1.1:pep;Derives_from=LdBPK_311200.1.1;product=term%3Dhypothetical protein%2C unknown function
				ID=LdBPK_311210.1.1:pep;Derives_from=LdBPK_311210.1.1;product=term%3Dhypothetical protein%2C unknown function
				ID=LdBPK_311220.1.1:pep;Derives_from=LdBPK_311220.1.1;product=term%3Dhypothetical protein%2C unknown function
				ID=LdBPK_311240.1.1:pep;Dbxref=EC:3.6.1.1;Derives_from=LdBPK_311240.1.1;Ontology_term=GO:0020022,GO:0000139,GO:0000331,GO:0009678,GO:0004427,GO:0051452,GO:0006874;product=with%3DGeneDB:Tb927.4.4380%3Bis_preferred%3Dtrue%3Bterm%3DPyrophosphate-energized vacuolar membrane proton pump 1%2C putative%3Bevidence%3DInferred from Sequence Orthology%3Bdb_xref%3DGO_REF:0000024,with%3DGeneDB:Tb927.4.4380%3B…
				ID=LdBPK_311250.1.1:pep;Derives_from=LdBPK_311250.1.1;product=term%3Dhypothetical protein%2C unknown function
				ID=LdBPK_311260.1.1:pep;Derives_from=LdBPK_311260.1.1;product=term%3Dhypothetical protein%2C conserved
				ID=LdBPK_311270.1.1:pep;Derives_from=LdBPK_311270.1.1;product=term%3Dhypothetical protein%2C conserved
				ID=LdBPK_311280.1.1:pep;Derives_from=LdBPK_311280.1.1;product=term%3Dhypothetical protein%2C conserved
				ID=LdBPK_311290.1.1:pep;Derives_from=LdBPK_311290.1.1;Start_range=.,.;product=term%3Dp-glycoprotein e (fragment)
				ID=LdBPK_311230.1.1:pep;Derives_from=LdBPK_311230.1.1;product=term%3Dhypothetical protein%2C conserved
				ID=LdBPK_311320.1.1:pep;Derives_from=LdBPK_311320.1.1;product=term%3Dhypothetical protein%2C conserved
				ID=LdBPK_311330.1.1:pep;Derives_from=LdBPK_311330.1.1;product=term%3Dhypothetical protein%2C conserved
				ID=LdBPK_311340.1.1:pep;Derives_from=LdBPK_311340.1.1;product=term%3Dhypothetical protein%2C conserved
				ID=LdBPK_311350.1.1:pep;Derives_from=LdBPK_311350.1.1;product=term%3Dhypothetical protein%2C unknown function
				ID=LdBPK_311360.1.1:pep;Derives_from=LdBPK_311360.1.1;product=term%3Dhypothetical protein%2C conserved
				ID=LdBPK_311370.1.1:pep;Derives_from=LdBPK_311370.1.1;product=term%3Dhypothetical protein%2C unknown function
				ID=LdBPK_311380.1.1:pep;Derives_from=LdBPK_311380.1.1;product=term%3Dhypothetical protein%2C conserved
				ID=LdBPK_311400.1.1:pep;Derives_from=LdBPK_311400.1.1;product=term%3Dhypothetical protein%2C unknown function
				ID=LdBPK_311410.1.1:pep;Derives_from=LdBPK_311410.1.1;product=term%3Dhypothetical protein%2C unknown function
				ID=LdBPK_311420.1.1:pep;Derives_from=LdBPK_311420.1.1;product=term%3Dhypothetical protein%2C conserved
				ID=LdBPK_311430.1.1:pep;Derives_from=LdBPK_311430.1.1;Start_range=.,.;product=term%3Dhypothetical protein%2C conserved (fragment)
				ID=LdBPK_311390.1.1:pep;Derives_from=LdBPK_311390.1.1;product=term%3Dhypothetical protein%2C conserved
				ID=LdBPK_311440.1.1:pep;Derives_from=LdBPK_311440.1.1;product=term%3Dhypothetical protein%2C conserved
				ID=LdBPK_311450.1.1:pep;Derives_from=LdBPK_311450.1.1;product=term%3Dhypothetical protein%2C conserved
				ID=LdBPK_311460.1.1:pep;Derives_from=LdBPK_311460.1.1;product=term%3Dpentamidine resistance protein 1
				ID=LdBPK_311470.1.1:pep;Derives_from=LdBPK_311470.1.1;product=term%3Dhypothetical protein%2C unknown function
				ID=LdBPK_311480.1.1:pep;Derives_from=LdBPK_311480.1.1;product=term%3Dhypothetical protein%2C unknown function
				ID=LdBPK_311500.1.1:pep;Derives_from=LdBPK_311500.1.1;product=term%3Dhypothetical protein%2C unknown function
				ID=LdBPK_311510.1.1:pep;Derives_from=LdBPK_311510.1.1;product=term%3Dhypothetical protein%2C unknown function
				ID=LdBPK_311530.1.1:pep;Derives_from=LdBPK_311530.1.1;product=term%3Dhypothetical protein%2C conserved
				ID=LdBPK_311560.1.1:pep;Derives_from=LdBPK_311560.1.1;product=term%3Dprotein kinase%2C putative
				ID=LdBPK_311570.1.1:pep;Derives_from=LdBPK_311570.1.1;product=term%3Dhypothetical protein%2C unknown function
				ID=LdBPK_311580.1.1:pep;Derives_from=LdBPK_311580.1.1;product=term%3Dhypothetical protein%2C conserved
				ID=LdBPK_311590.1.1:pep;Derives_from=LdBPK_311590.1.1;product=term%3Dhypothetical protein%2C conserved
				ID=LdBPK_311600.1.1:pep;Derives_from=LdBPK_311600.1.1;product=term%3Dcytochrome c oxidase VIII (COX VIII)%2C putative
				ID=LdBPK_311610.1.1:pep;Derives_from=LdBPK_311610.1.1;product=term%3Dhypothetical protein%2C conserved
				ID=LdBPK_311620.1.1:pep;Derives_from=LdBPK_311620.1.1;product=term%3Dhypothetical protein%2C conserved
				ID=LdBPK_311630.1.1:pep;Derives_from=LdBPK_311630.1.1;product=term%3Dhypothetical protein%2C unknown function
				ID=LdBPK_311640.1.1:pep;Derives_from=LdBPK_311640.1.1;product=term%3Ddiphthine synthase-like protein
				ID=LdBPK_311650.1.1:pep;Derives_from=LdBPK_311650.1.1;product=term%3Dhypothetical protein%2C conserved
				ID=LdBPK_311660.1.1:pep;Derives_from=LdBPK_311660.1.1;product=term%3Dputative 3-ketoacyl-coa thiolase-like protein
				ID=LdBPK_311490.1.1:pep;Derives_from=LdBPK_311490.1.1;product=term%3Dsurface membrane protein gp46-like protein
				ID=LdBPK_311520.1.1:pep;Derives_from=LdBPK_311520.1.1;product=term%3Dhypothetical protein%2C conserved
				ID=LdBPK_311540.1.1:pep;Derives_from=LdBPK_311540.1.1;product=term%3Dhypothetical protein%2C conserved
				ID=LdBPK_311550.1.1:pep;Derives_from=LdBPK_311550.1.1;product=term%3Dhypothetical protein%2C conserved
				ID=LdBPK_311670.1.1:pep;Derives_from=LdBPK_311670.1.1;product=term%3Dhypothetical protein%2C conserved
				ID=LdBPK_311690.1.1:pep;Derives_from=LdBPK_311690.1.1;product=term%3Dhypothetical protein%2C conserved
				ID=LdBPK_311700.1.1:pep;Derives_from=LdBPK_311700.1.1;product=term%3Dhypothetical protein%2C conserved
				ID=LdBPK_311710.1.1:pep;Derives_from=LdBPK_311710.1.1;product=term%3Dhypothetical protein%2C conserved
				ID=LdBPK_311720.1.1:pep;Derives_from=LdBPK_311720.1.1;product=term%3Dhypothetical protein%2C conserved
				ID=LdBPK_311730.1.1:pep;Derives_from=LdBPK_311730.1.1;product=term%3Dhypothetical protein%2C conserved
				ID=LdBPK_311750.1.1:pep;Derives_from=LdBPK_311750.1.1;product=term%3Dhypothetical protein%2C conserved
				ID=LdBPK_311760.1.1:pep;Derives_from=LdBPK_311760.1.1;product=term%3Dhypothetical protein%2C conserved
				ID=LdBPK_311740.1.1:pep;Derives_from=LdBPK_311740.1.1;product=term%3Dhypothetical protein%2C conserved
				ID=LdBPK_311770.1.1:pep;Derives_from=LdBPK_311770.1.1;product=term%3Dnucleosome assembly protein-like protein
				ID=LdBPK_311680.1.1:pep;Derives_from=LdBPK_311680.1.1;product=term%3Dhypothetical protein%2C conserved
				ID=LdBPK_311780.1.1:pep;Derives_from=LdBPK_311780.1.1;product=term%3Dhypothetical protein%2C unknown function
				ID=LdBPK_311790.1.1:pep;Derives_from=LdBPK_311790.1.1;product=term%3Dhypothetical protein%2C unknown function
				ID=LdBPK_311800.1.1:pep;Derives_from=LdBPK_311800.1.1;Ontology_term=GO:0016021,GO:0046513,GO:0050291,GO:0061576;product=term%3DSphingosine N-acyltransferase%2C putative%3Bis_preferred%3Dtrue%3Bevidence%3DInferred from Sequence or Structural Similarity%3Bwith%3DInterPro:IPR016439|UniProtKB:LAG1_YEAST|UniProtKB:CERS2_HUMAN,with%3DInterPro:IPR016439%3Bterm%3DCeramide synthase component Lag1/Lac1%2C …
				ID=LdBPK_311810.1.1:pep;Derives_from=LdBPK_311810.1.1;product=term%3Damino acid permease
				ID=LdBPK_311830.1.1:pep;Derives_from=LdBPK_311830.1.1;Start_range=.,.;product=term%3Damino acid permease (fragment)
				ID=LdBPK_311830.1.1:pep;Derives_from=LdBPK_311830.1.1;Start_range=.,.;product=term%3Damino acid permease (fragment)
				ID=LdBPK_311840.1.1:pep;Derives_from=LdBPK_311840.1.1;product=term%3Dacetylornithine deacetylase-like protein
				ID=LdBPK_311850.1.1:pep;Derives_from=LdBPK_311850.1.1;Start_range=.,.;product=term%3Damino acid permease (fragment)
				ID=LdBPK_311880.1.1:pep;Derives_from=LdBPK_311880.1.1;Start_range=.,.;product=term%3Dhypothetical protein%2C unknown function (fragment)
				ID=LdBPK_311890.1.1:pep;Derives_from=LdBPK_311890.1.1;product=term%3Dhypothetical protein%2C unknown function
				ID=LdBPK_311900.1.1:pep;Derives_from=LdBPK_311900.1.1;product=term%3Dhypothetical protein
				ID=LdBPK_311920.1.1:pep;Derives_from=LdBPK_311920.1.1;product=term%3Dmannosyltransferase-like protein
				ID=LdBPK_311930.1.1:pep;Derives_from=LdBPK_311930.1.1;product=term%3Dubiquitin-fusion protein
				ID=LdBPK_311940.1.1:pep;Derives_from=LdBPK_311940.1.1;product=term%3Dhypothetical protein%2C unknown function
				ID=LdBPK_311870.1.1:pep;Derives_from=LdBPK_311870.1.1;Start_range=.,.;product=term%3Dprotein kinase-like protein (fragment)
				ID=LdBPK_311910.1.1:pep;Derives_from=LdBPK_311910.1.1;product=term%3Dhypothetical protein%2C unknown function
				ID=LdBPK_311970.1.1:pep;Derives_from=LdBPK_311970.1.1;product=term%3Ddihydrouridine synthase (Dus)%2C putative
				ID=LdBPK_311980.1.1:pep;Derives_from=LdBPK_311980.1.1;product=term%3Dtranscription like protein nupm1%2C putative
				ID=LdBPK_312000.1.1:pep;Derives_from=LdBPK_312000.1.1;Ontology_term=GO:0032473;product=term%3Dtryparedoxin 3%2C putative%3Bevidence%3DInferred from Sequence Orthology%3Bdb_xref%3DPMID:20838623%3Bwith%3DGeneDB:LinJ.31.2000
				ID=LdBPK_312010.1.1:pep;Derives_from=LdBPK_312010.1.1;product=term%3Dtryparedoxin-like protein
				ID=LdBPK_312020.1.1:pep;Derives_from=LdBPK_312020.1.1;product=term%3Dhypothetical protein%2C unknown function
				ID=LdBPK_312030.1.1:pep;Derives_from=LdBPK_312030.1.1;product=term%3Dhypothetical protein%2C unknown function
				ID=LdBPK_312040.1.1:pep;Derives_from=LdBPK_312040.1.1;product=term%3DGP63-like protein%2C leishmanolysin-like protein
				ID=LdBPK_312050.1.1:pep;Derives_from=LdBPK_312050.1.1;product=term%3Dhypothetical protein%2C unknown function
				ID=LdBPK_311950.1.1:pep;Derives_from=LdBPK_311950.1.1;product=term%3Dhypothetical protein%2C conserved
				ID=LdBPK_311990.1.1:pep;Derives_from=LdBPK_311990.1.1;product=term%3Dhypothetical protein%2C conserved
				ID=LdBPK_312060.1.1:pep;Derives_from=LdBPK_312060.1.1;product=term%3Dsuccinyl-diaminopimelate desuccinylase-like protein
				ID=LdBPK_312080.1.1:pep;Derives_from=LdBPK_312080.1.1;product=term%3Dhypothetical protein%2C unknown function
				ID=LdBPK_312090.1.1:pep;Derives_from=LdBPK_312090.1.1;product=term%3Dhypothetical protein%2C unknown function
				ID=LdBPK_312100.1.1:pep;Derives_from=LdBPK_312100.1.1;product=term%3Dhypothetical protein%2C conserved
				ID=LdBPK_312110.1.1:pep;Derives_from=LdBPK_312110.1.1;product=term%3Dhypothetical protein%2C unknown function
				ID=LdBPK_312120.1.1:pep;Derives_from=LdBPK_312120.1.1;product=term%3Dhypothetical protein%2C conserved
				ID=LdBPK_312130.1.1:pep;Derives_from=LdBPK_312130.1.1;Start_range=.,.;product=term%3Dhypothetical protein%2C conserved (fragment)
				ID=LdBPK_312140.1.1:pep;Derives_from=LdBPK_312140.1.1;product=term%3Dhypothetical protein%2C unknown function
				ID=LdBPK_312150.1.1:pep;Derives_from=LdBPK_312150.1.1;product=term%3Dhypothetical protein%2C unknown function
				ID=LdBPK_312160.1.1:pep;Derives_from=LdBPK_312160.1.1;product=term%3Dhypothetical protein%2C unknown function
				ID=LdBPK_312170.1.1:pep;Derives_from=LdBPK_312170.1.1;product=term%3Dhypothetical protein%2C unknown function
				ID=LdBPK_312190.1.1:pep;Derives_from=LdBPK_312190.1.1;product=term%3Dhypothetical protein%2C conserved
				ID=LdBPK_312200.1.1:pep;Derives_from=LdBPK_312200.1.1;product=term%3Dhypothetical protein%2C unknown function
				ID=LdBPK_312210.1.1:pep;Derives_from=LdBPK_312210.1.1;product=term%3Dprostaglandin f2-alpha synthase/D-arabinose dehydrogenase
				ID=LdBPK_312220.1.1:pep;Derives_from=LdBPK_312220.1.1;product=term%3Dhypothetical protein%2C unknown function
				ID=LdBPK_312230.1.1:pep;Derives_from=LdBPK_312230.1.1;product=term%3DARM-like helical domain-containing protein%3Bevidence%3DInferred from Sequence Model%3Bdb_xref%3DGO_REF:0000050%3Bwith%3DInterPro:IPR011989
				ID=LdBPK_312240.1.1:pep;Derives_from=LdBPK_312240.1.1;product=term%3Dhypothetical protein%2C unknown function
				ID=LdBPK_312250.1.1:pep;Derives_from=LdBPK_312250.1.1;product=term%3Dhypothetical protein%2C unknown function
				ID=LdBPK_312260.1.1:pep;Derives_from=LdBPK_312260.1.1;product=term%3Dhypothetical protein
				ID=LdBPK_312180.1.1:pep;Derives_from=LdBPK_312180.1.1;product=term%3Dhypothetical protein%2C unknown function
				ID=LdBPK_312270.1.1:pep;Derives_from=LdBPK_312270.1.1;product=term%3Dhypothetical protein%2C unknown function
				ID=LdBPK_312280.1.1:pep;Derives_from=LdBPK_312280.1.1;product=term%3Dhypothetical protein%2C unknown function
				ID=LdBPK_312290.1.1:pep;Derives_from=LdBPK_312290.1.1;product=term%3Dhypothetical protein%2C unknown function
				ID=LdBPK_312300.1.1:pep;Derives_from=LdBPK_312300.1.1;product=term%3Dhypothetical protein%2C unknown function
				ID=LdBPK_312310.1.1:pep;Derives_from=LdBPK_312310.1.1;product=term%3Dhypothetical protein%2C unknown function
				ID=LdBPK_312320.1.1:pep;Derives_from=LdBPK_312320.1.1;product=term%3D3%2C2-trans-enoyl-CoA isomerase%2C mitochondrial precursor%2C putative
				ID=LdBPK_312330.1.1:pep;Derives_from=LdBPK_312330.1.1;product=term%3Daminopeptidase%2C putative
				ID=LdBPK_312340.1.1:pep;Derives_from=LdBPK_312340.1.1;product=term%3Dhypothetical protein%2C conserved
				ID=LdBPK_312350.1.1:pep;Derives_from=LdBPK_312350.1.1;product=term%3DADP-ribosylation factor%2C putative
				ID=LdBPK_312360.1.1:pep;Derives_from=LdBPK_312360.1.1;product=term%3Dphosphatidylethanolaminen-methyltransferase-lik e protein
				ID=LdBPK_312370.1.1:pep;Derives_from=LdBPK_312370.1.1;product=term%3D3'-nucleotidase/nuclease%2C putative
				ID=LdBPK_312380.1.1:pep;Derives_from=LdBPK_312380.1.1;product=term%3D3'-nucleotidase/nuclease precursor%2C putative
				ID=LdBPK_312390.1.1:pep;Derives_from=LdBPK_312390.1.1;product=term%3Dhelicase-like protein
				ID=LdBPK_312410.1.1:pep;Derives_from=LdBPK_312410.1.1;product=term%3Dp-nitrophenylphosphatase%2C putative
				ID=LdBPK_312400.1.1:pep;Derives_from=LdBPK_312400.1.1;product=term%3D3%2C2-trans-enoyl-CoA isomerase%2C mitochondrial precursor%2C putative
				ID=LdBPK_312430.1.1:pep;Derives_from=LdBPK_312430.1.1;product=term%3Dhypothetical protein%2C conserved
				ID=LdBPK_312440.1.1:pep;Derives_from=LdBPK_312440.1.1;product=term%3Dhypothetical protein%2C conserved
				ID=LdBPK_312450.1.1:pep;Derives_from=LdBPK_312450.1.1;product=term%3Dhypothetical protein%2C conserved
				ID=LdBPK_312460.1.1:pep;Derives_from=LdBPK_312460.1.1;product=term%3Dhypothetical protein%2C unknown function
				ID=LdBPK_312470.1.1:pep;Derives_from=LdBPK_312470.1.1;Ontology_term=GO:0020022;product=term%3Dmetal-ion transporter%2C putative%3Bis_preferred%3Dtrue,with%3DUniProtKB:ZNT2_MOUSE|PANTHER:PTHR11562:SF31%3Bterm%3Dzinc transporter%2C putative%3Bevidence%3DInferred from Sequence or Structural Similarity%3Brank%3D1
				ID=LdBPK_312480.1.1:pep;Derives_from=LdBPK_312480.1.1;product=term%3Dhypothetical protein%2C unknown function
				ID=LdBPK_312490.1.1:pep;Derives_from=LdBPK_312490.1.1;product=term%3Dhypothetical protein%2C unknown function
				ID=LdBPK_312500.1.1:pep;Derives_from=LdBPK_312500.1.1;product=term%3Dhypothetical protein%2C unknown function
				ID=LdBPK_312510.1.1:pep;Derives_from=LdBPK_312510.1.1;product=term%3Dhypothetical protein%2C unknown function
				ID=LdBPK_312520.1.1:pep;Derives_from=LdBPK_312520.1.1;product=term%3Dhypothetical protein%2C unknown function
				ID=LdBPK_312530.1.1:pep;Derives_from=LdBPK_312530.1.1;product=term%3Dhypothetical protein%2C unknown function
				ID=LdBPK_312540.1.1:pep;Derives_from=LdBPK_312540.1.1;product=term%3Dlipase%2C putative
				ID=LdBPK_312550.1.1:pep;Derives_from=LdBPK_312550.1.1;product=term%3Dhypothetical protein%2C conserved
				ID=LdBPK_312570.1.1:pep;Derives_from=LdBPK_312570.1.1;product=term%3Dferredoxin 2fe-2s-like protein
				ID=LdBPK_312580.1.1:pep;Derives_from=LdBPK_312580.1.1;product=term%3Dadrenodoxin-like protein
				ID=LdBPK_312590.1.1:pep;Derives_from=LdBPK_312590.1.1;product=term%3Dadrenodoxin-like protein
				ID=LdBPK_312600.1.1:pep;Derives_from=LdBPK_312600.1.1;product=term%3Dferredoxin%2C 2fe-2s-like protein
				ID=LdBPK_312560.1.1:pep;Derives_from=LdBPK_312560.1.1;product=term%3Duridine kinase-like protein
				ID=LdBPK_312610.1.1:pep;Derives_from=LdBPK_312610.1.1;Start_range=.,.;product=term%3Dhypothetical protein%2C conserved (fragment)
				ID=LdBPK_312620.1.1:pep;Derives_from=LdBPK_312620.1.1;product=term%3Dhypothetical protein%2C unknown function
				ID=LdBPK_312640.1.1:pep;Derives_from=LdBPK_312640.1.1;product=term%3Dhypothetical protein%2C unknown function
				ID=LdBPK_312650.1.1:pep;Derives_from=LdBPK_312650.1.1;product=term%3Dubiquinol-cytochrome-c reductase-like protein
				ID=LdBPK_312660.1.1:pep;Derives_from=LdBPK_312660.1.1;product=term%3Dhypothetical protein%2C conserved
				ID=LdBPK_312680.1.1:pep;Derives_from=LdBPK_312680.1.1;product=term%3DRNA polymerase ii largest subunit
				ID=LdBPK_312690.1.1:pep;Derives_from=LdBPK_312690.1.1;product=term%3Dhypothetical protein%2C conserved
				ID=LdBPK_312700.1.1:pep;Derives_from=LdBPK_312700.1.1;product=term%3Dserine/threonine protein phosphatase pp1(5.9)%2C putative
				ID=LdBPK_312710.1.1:pep;Derives_from=LdBPK_312710.1.1;product=term%3D2-oxoglutarate dehydrogenase%2C e3 component%2C lipoamidedehydrogenase-like protein
				ID=LdBPK_312730.1.1:pep;Derives_from=LdBPK_312730.1.1;product=term%3Dhypothetical protein%2C unknown function
				ID=LdBPK_312740.1.1:pep;Derives_from=LdBPK_312740.1.1;product=term%3Dhypothetical protein
				ID=LdBPK_312760.1.1:pep;Derives_from=LdBPK_312760.1.1;product=term%3Dhypothetical protein%2C unknown function
				ID=LdBPK_312770.1.1:pep;Derives_from=LdBPK_312770.1.1;product=term%3Dhypothetical protein%2C conserved
				ID=LdBPK_312780.1.1:pep;Derives_from=LdBPK_312780.1.1;product=term%3Dhypothetical protein%2C conserved
				ID=LdBPK_312800.1.1:pep;Derives_from=LdBPK_312800.1.1;product=term%3Dhypothetical protein%2C conserved
				ID=LdBPK_312810.1.1:pep;Derives_from=LdBPK_312810.1.1;product=term%3Dhypothetical protein%2C conserved
				ID=LdBPK_312820.1.1:pep;Derives_from=LdBPK_312820.1.1;product=term%3Dhypothetical protein%2C conserved
				ID=LdBPK_312830.1.1:pep;Derives_from=LdBPK_312830.1.1;product=term%3Dhypothetical protein%2C conserved
				ID=LdBPK_312840.1.1:pep;Derives_from=LdBPK_312840.1.1;Ontology_term=GO:0000776,GO:0007059;product=term%3Dkinetoplastid kinetochore protein 8%2C putative%3Bevidence%3DInferred from Sequence Orthology%3Bdb_xref%3DGO_REF:0000024%3Bwith%3DGeneDB:Tb927.4.5110
				ID=LdBPK_312850.1.1:pep;Derives_from=LdBPK_312850.1.1;product=term%3Dkinetoplast-associated protein-like protein
				ID=LdBPK_312860.1.1:pep;Derives_from=LdBPK_312860.1.1;product=term%3Dhypothetical protein%2C unknown function
				ID=LdBPK_312870.1.1:pep;Derives_from=LdBPK_312870.1.1;product=term%3Dhypothetical protein%2C unknown function
				ID=LdBPK_312880.1.1:pep;Derives_from=LdBPK_312880.1.1;product=term%3Dhypothetical protein
				ID=LdBPK_312890.1.1:pep;Derives_from=LdBPK_312890.1.1;product=term%3DADP-ribosylation factor%2C putative
				ID=LdBPK_312630.1.1:pep;Derives_from=LdBPK_312630.1.1;product=term%3Dhypothetical protein%2C conserved
				ID=LdBPK_312670.1.1:pep;Derives_from=LdBPK_312670.1.1;product=term%3Dcalreticulin%2C putative
				ID=LdBPK_312720.1.1:pep;Derives_from=LdBPK_312720.1.1;product=term%3Dacetoin dehydrogenase e3 component-like protein
				ID=LdBPK_312790.1.1:pep;Derives_from=LdBPK_312790.1.1;product=term%3Dphosphatidylinositol-4-phosphate 5-kinase-like protein
				ID=LdBPK_312750.1.1:pep;Derives_from=LdBPK_312750.1.1;product=term%3Dhypothetical protein%2C unknown function
				ID=LdBPK_312900.1.1:pep;Derives_from=LdBPK_312900.1.1;product=term%3Dhypothetical protein%2C unknown function
				ID=LdBPK_312910.1.1:pep;Derives_from=LdBPK_312910.1.1;product=term%3Dhypothetical protein%2C conserved
				ID=LdBPK_312920.1.1:pep;Derives_from=LdBPK_312920.1.1;product=term%3Dhypothetical protein%2C conserved
				ID=LdBPK_312930.1.1:pep;Derives_from=LdBPK_312930.1.1;product=term%3Dhypothetical protein%2C conserved
				ID=LdBPK_312940.1.1:pep;Derives_from=LdBPK_312940.1.1;product=term%3Dhypothetical protein%2C conserved
				ID=LdBPK_312950.1.1:pep;Derives_from=LdBPK_312950.1.1;product=term%3Dribosomal protein l7/l12-like protein
				ID=LdBPK_312970.1.1:pep;Derives_from=LdBPK_312970.1.1;product=term%3Dhypothetical protein%2C conserved
				ID=LdBPK_312980.1.1:pep;Derives_from=LdBPK_312980.1.1;product=term%3Daldehyde reductase%2C putative
				ID=LdBPK_312990.1.1:pep;Derives_from=LdBPK_312990.1.1;product=term%3Dhypothetical protein%2C conserved
				ID=LdBPK_313000.1.1:pep;Derives_from=LdBPK_313000.1.1;product=term%3Dnucleoporin (NUP54/57)%2C putative
				ID=LdBPK_313010.1.1:pep;Derives_from=LdBPK_313010.1.1;product=term%3Dhypothetical protein%2C conserved
				ID=LdBPK_313020.1.1:pep;Derives_from=LdBPK_313020.1.1;product=term%3Dhypothetical protein%2C conserved
				ID=LdBPK_313040.1.1:pep;Derives_from=LdBPK_313040.1.1;product=term%3Dhypothetical protein%2C conserved
				ID=LdBPK_312960.1.1:pep;Derives_from=LdBPK_312960.1.1;product=term%3Dprotein kinase%2C putative
				ID=LdBPK_313030.1.1:pep;Derives_from=LdBPK_313030.1.1;product=term%3Dhypothetical protein%2C conserved
				ID=LdBPK_313050.1.1:pep;Derives_from=LdBPK_313050.1.1;product=term%3Dfarnesyltransferase%2C putative
				ID=LdBPK_313060.1.1:pep;Derives_from=LdBPK_313060.1.1;product=term%3Dmutt/nudix family protein-like protein
				ID=LdBPK_313070.1.1:pep;Derives_from=LdBPK_313070.1.1;Ontology_term=GO:0044145;product=with%3DGeneDB:Tb927.4.5310%3Bevidence%3DInferred from Sequence Orthology%3Bterm%3DRepressor of differentiation kinase 2%2C putative
				ID=LdBPK_313080.1.1:pep;Derives_from=LdBPK_313080.1.1;product=term%3Dacetyl-CoA carboxylase%2C putative
				ID=LdBPK_313090.1.1:pep;Derives_from=LdBPK_313090.1.1;product=term%3Dhypothetical protein%2C conserved
				ID=LdBPK_313110.1.1:pep;Derives_from=LdBPK_313110.1.1;product=term%3Dhypothetical protein%2C unknown function
				ID=LdBPK_313120.1.1:pep;Derives_from=LdBPK_313120.1.1;product=term%3Dhypothetical protein%2C unknown function
				ID=LdBPK_313130.1.1:pep;Derives_from=LdBPK_313130.1.1;product=term%3Dhypothetical protein%2C unknown function
				ID=LdBPK_313150.1.1:pep;Derives_from=LdBPK_313150.1.1;product=term%3Dhypothetical protein
				ID=LdBPK_313160.1.1:pep;Derives_from=LdBPK_313160.1.1;product=term%3Dhypothetical protein%2C conserved
				ID=LdBPK_313170.1.1:pep;Derives_from=LdBPK_313170.1.1;product=term%3Dhypothetical protein%2C unknown function
				ID=LdBPK_313100.1.1:pep;Derives_from=LdBPK_313100.1.1;product=term%3Dhypothetical protein%2C conserved
				ID=LdBPK_313140.1.1:pep;Derives_from=LdBPK_313140.1.1;product=term%3Dhypothetical protein%2C unknown function
				ID=LdBPK_313180.1.1:pep;Derives_from=LdBPK_313180.1.1;Start_range=.,.;product=term%3Diron/zinc transporter protein-like protein (fragment)
				ID=LdBPK_313190.1.1:pep;Derives_from=LdBPK_313190.1.1;product=term%3Diron/zinc transporter protein-like protein
				ID=LdBPK_313200.1.1:pep;Derives_from=LdBPK_313200.1.1;product=term%3Dhypothetical protein%2C conserved
				ID=LdBPK_313210.1.1:pep;Derives_from=LdBPK_313210.1.1;product=term%3Dphosphoglycan beta 1%2C3 galactosyltransferase 5
				ID=LdBPK_313220.1.1:pep;Derives_from=LdBPK_313220.1.1;product=term%3Dhypothetical protein%2C conserved
				ID=LdBPK_313230.1.1:pep;Derives_from=LdBPK_313230.1.1;product=term%3Dhypothetical protein%2C conserved
				ID=LdBPK_313240.1.1:pep;Derives_from=LdBPK_313240.1.1;product=term%3Dhypothetical protein%2C conserved
				ID=LdBPK_313260.1.1:pep;Derives_from=LdBPK_313260.1.1;product=term%3Dmethylcrotonoyl-coa carboxylase biotinylated subunitprotein-like protein
				ID=LdBPK_313270.1.1:pep;Derives_from=LdBPK_313270.1.1;product=term%3Dhypothetical protein%2C conserved
				ID=LdBPK_313280.1.1:pep;Derives_from=LdBPK_313280.1.1;product=term%3Ddynein-associated protein%2C putative
				ID=LdBPK_313290.1.1:pep;Derives_from=LdBPK_313290.1.1;product=term%3Dhypothetical protein%2C conserved
				ID=LdBPK_313300.1.1:pep;Derives_from=LdBPK_313300.1.1;product=term%3Dprotein kinase%2C putative
				ID=LdBPK_313310.1.1:pep;Derives_from=LdBPK_313310.1.1;product=term%3Dhypothetical protein%2C unknown function
				ID=LdBPK_313250.1.1:pep;Derives_from=LdBPK_313250.1.1;product=term%3Dphosphatidylethanolaminen-methyltransferase-lik e protein
				ID=LdBPK_013340.1.1:pep;Derives_from=LdBPK_013340.1.1;Start_range=.,.;product=term%3Dhypothetical protein%2C conserved (fragment)
				ID=LdBPK_013350.1.1:pep;Derives_from=LdBPK_013350.1.1;End_range=.,.;product=term%3Dhypothetical protein%2C conserved (fragment)
				ID=LdBPK_013350.1.1:pep;Derives_from=LdBPK_013350.1.1;End_range=.,.;product=term%3Dhypothetical protein%2C conserved (fragment)
				ID=LdBPK_322370.1.1:pep;Derives_from=LdBPK_322370.1.1;Start_range=.,.;product=term%3Dhypothetical protein%2C unknown function (fragment)
				ID=LdBPK_330360.1.1:pep;Derives_from=LdBPK_330360.1.1;product=term%3Dheat shock protein 83-1
				ID=LdBPK_330770.1.1:pep;Derives_from=LdBPK_330770.1.1;End_range=.,.;product=term%3D60S ribosomal protein L6%2C putative (fragment)
				ID=LdBPK_330860.1.1:pep;Derives_from=LdBPK_330860.1.1;End_range=.,.;product=with%3DGeneDB:LbrM.33.0990|GeneDB:LmjF.33.0792%3Bevidence%3DInferred from Sequence Orthology%3Bterm%3Dbeta-tubulin (fragment)
				ID=LdBPK_340010.1.1:pep;Derives_from=LdBPK_340010.1.1;product=term%3Dhypothetical protein%2C conserved
				ID=LdBPK_340020.1.1:pep;Derives_from=LdBPK_340020.1.1;product=term%3Dhypothetical protein%2C unknown function
				ID=LdBPK_340030.1.1:pep;Derives_from=LdBPK_340030.1.1;product=term%3Dprotein kinase%2C putative
				ID=LdBPK_340870.1.1:pep;Derives_from=LdBPK_340870.1.1;product=term%3Delongation factor 1-beta
				ID=LdBPK_342360.1.1:pep;Derives_from=LdBPK_342360.1.1;Start_range=.,.;product=term%3Dhypothetical protein%2C unknown function
				ID=LdBPK_342730.1.1:pep;Derives_from=LdBPK_342730.1.1;End_range=.,.;product=term%3Dribosomal protein L3%2C putative (fragment)
				ID=LdBPK_044260.1.1:pep;Derives_from=LdBPK_044260.1.1;Ontology_term=GO:0005747;product=with%3DGeneDB:Tb927.4.440%3Bis_preferred%3Dtrue%3Bterm%3DNADH-ubiquinone oxidoreductase complex I subunit%2C putative%3Bevidence%3DInferred from Sequence Orthology%3Bdb_xref%3DGO_REF:0000024,with%3DInterPro:IPR019329%3Bterm%3DNADH:ubiquinone oxidoreductase%2C ESSS subunit%2C putative%3Bevidence%3DInferred from …
				ID=LdBPK_044360.1.1:pep;Derives_from=LdBPK_044360.1.1;End_range=.,.;product=term%3DD-isomer specific 2-hydroxyacid dehydrogenase (fragment)
				ID=LdBPK_360190.1.1:pep;Derives_from=LdBPK_360190.1.1;product=term%3Delongation factor 2
				ID=LdBPK_360210.1.1:pep;Derives_from=LdBPK_360210.1.1;product=term%3Delongation factor 2
				ID=LdBPK_363930.1.1:pep;Derives_from=LdBPK_363930.1.1;product=term%3D60S ribosomal protein L34%2C putative
				ID=LdBPK_366540.1.1:pep;Derives_from=LdBPK_366540.1.1;Ontology_term=GO:0070258,GO:0015591,GO:0055056,GO:0015578,GO:0005353,GO:0005354,GO:0015752,GO:0015758;product=with%3DGeneDB:LmxM.36.6280%3Bevidence%3DInferred from Sequence Orthology%3Bterm%3Dglucose transporter 3%2C putative
				ID=LdBPK_366750.1.1:pep;Derives_from=LdBPK_366750.1.1;product=term%3Dhypothetical protein%2C unknown function
				ID=LdBPK_366760.1.1:pep;Derives_from=LdBPK_366760.1.1;product=term%3Dmitogen activated protein kinase homologue

## Sheet: HTI4
HTI4 location	No of protein coding regions			Annotation
Ld02_v01s1	66			ID=LdBPK_020020.1.1:pep;Derives_from=LdBPK_020020.1.1;product=term%3Dcytochrome b-domain protein%2C putative
Ld03_v01s1	8	The size of the events ranges from 0.7 kb to 271 Kb		ID=LdBPK_020030.1.1:pep;Derives_from=LdBPK_020030.1.1;product=term%3Dhypothetical protein%2C conserved
Ld04_v01s1	2			ID=LdBPK_020040.1.1:pep;Derives_from=LdBPK_020040.1.1;product=term%3Dhypothetical protein%2C conserved
Ld05_v01s1	121			ID=LdBPK_020050.1.1:pep;Derives_from=LdBPK_020050.1.1;product=term%3Dhypothetical protein%2C conserved
Ld06_v01s1	130			ID=LdBPK_020070.1.1:pep;Derives_from=LdBPK_020070.1.1;product=term%3Dhypothetical protein%2C conserved
Ld07_v01s1	5			ID=LdBPK_020080.1.1:pep;Derives_from=LdBPK_020080.1.1;product=term%3Dhypothetical protein%2C conserved
Ld08_v01s1	104			ID=LdBPK_020090.1.1:pep;Derives_from=LdBPK_020090.1.1;Ontology_term=GO:0005634,GO:0000049,GO:0006810;product=with%3DUniProtKB:XPOT_HUMAN|InterPro:IPR013598|PANTHER:PTHR15952%3Bis_preferred%3Dtrue%3Bevidence%3DInferred from Sequence or Structural Similarity%3Bterm%3DtRNA exportin%2C putative,with%3DUniProtKB:XPOT_HUMAN|InterPro:IPR013598|PANTHER:PTHR15952%3Bterm%3Dexportin-T%2C putative%3Bevidence…
Ld09_v01s1	12			ID=LdBPK_020110.1.1:pep;Derives_from=LdBPK_020110.1.1;product=term%3Dhypothetical protein%2C conserved
Ld10_v01s1	8			ID=LdBPK_020120.1.1:pep;Derives_from=LdBPK_020120.1.1;product=term%3Dhypothetical protein%2C conserved
Ld11_v01s1	4			ID=LdBPK_020130.1.1:pep;Derives_from=LdBPK_020130.1.1;product=term%3Dhypothetical protein%2C conserved
Ld12_v01s1	3			ID=LdBPK_020060.1.1:pep;Derives_from=LdBPK_020060.1.1;product=term%3Dhypothetical protein%2C conserved
Ld13_v01s1	4			ID=LdBPK_020100.1.1:pep;Derives_from=LdBPK_020100.1.1;product=term%3Dphosphatidylinositol 3-kinase-like protein
Ld14_v01s1	7			ID=LdBPK_020150.1.1:pep;Derives_from=LdBPK_020150.1.1;product=with%3DGeneDB:LinJ.02.0150|GeneDB:LmxM.02.0170%3Bevidence%3DInferred from Sequence Alignment%3Bterm%3Dphosphoglycan beta 1%2C3 galactosyltransferase%2C putative (fragment)
Ld15_v01s1	154			ID=LdBPK_020160.1.1:pep;Derives_from=LdBPK_020160.1.1;product=with%3DGeneDB:LinJ.02.0160|GeneDB:LinJ.02.0180%3Bevidence%3DInferred from Sequence Alignment%3Bterm%3Dphosphoglycan beta 1%2C3 galactosyltransferase%2C putative (fragment)
Ld16_v01s1	4			ID=LdBPK_020180.1.1:pep;Derives_from=LdBPK_020180.1.1;Start_range=.,.;product=with%3DGeneDB:LinJ.02.0160|GeneDB:LinJ.02.0180%3Bevidence%3DInferred from Sequence Alignment%3Bterm%3Dphosphoglycan beta 1%2C3 galactosyltransferase%2C putative (fragment)
Ld17_v01s1	4			ID=LdBPK_020190.1.1:pep;Derives_from=LdBPK_020190.1.1;product=term%3Dphosphoglycan beta 1%2C2 arabinosyltransferase
Ld18_v01s1	5			ID=LdBPK_020200.1.1:pep;Derives_from=LdBPK_020200.1.1;product=term%3Dphosphoglycan beta 1%2C3 galactosyltransferase
Ld19_v01s1	6			ID=LdBPK_020210.1.1:pep;Derives_from=LdBPK_020210.1.1;product=term%3Dhypothetical protein%2C conserved
Ld20_v01s1	8			ID=LdBPK_020230.1.1:pep;Derives_from=LdBPK_020230.1.1;product=term%3Dsmall GTP binding protein rab6-like protein
Ld21_v01s1	3			ID=LdBPK_020240.1.1:pep;Derives_from=LdBPK_020240.1.1;product=term%3Dhypothetical protein%2C conserved
Ld22_v01s1	8			ID=LdBPK_020250.1.1:pep;Derives_from=LdBPK_020250.1.1;product=term%3Dhypothetical protein%2C conserved
Ld23_v01s1	9			ID=LdBPK_020260.1.1:pep;Derives_from=LdBPK_020260.1.1;product=term%3DNIMA/Nek Serine/threonine-protein kinase family%2C putative%3Bis_preferred%3Dtrue,with%3DPANTHER:PTHR24361%3Bterm%3DMitogen-activated kinase kinase kinase%2C putative%3Bevidence%3DInferred from Sequence Model%3Brank%3D1
Ld24_v01s1	2			ID=LdBPK_020220.1.1:pep;Derives_from=LdBPK_020220.1.1;product=term%3Dhypothetical protein%2C conserved
Ld25_v01s1	3			ID=LdBPK_020280.1.1:pep;Derives_from=LdBPK_020280.1.1;product=term%3Dhypothetical protein%2C conserved
Ld26_v01s1	3			ID=LdBPK_020290.1.1:pep;Derives_from=LdBPK_020290.1.1;Ontology_term=GO:0016072;product=with%3DGeneDB:Tb927.2.2180%3Bis_preferred%3Dtrue%3Bterm%3DRNase PH-like protein%2C putative%3Bevidence%3DInferred from Sequence Orthology%3Bdb_xref%3DGO_REF:0000011,with%3DGeneDB:Tb927.2.2180%3Bterm%3Dribosomal RNA processing protein 41B%2C putative%3Bevidence%3DInferred from Sequence Orthology%3Bdb_xref%3DGO_R…
Ld27_v01s1	8			ID=LdBPK_020300.1.1:pep;Derives_from=LdBPK_020300.1.1;product=term%3Dglycosyl transferase%2C putative
Ld28_v01s1	11			ID=LdBPK_020310.1.1:pep;Derives_from=LdBPK_020310.1.1;product=term%3Dhypothetical protein%2C conserved
Ld29_v01s1	3			ID=LdBPK_020320.1.1:pep;Derives_from=LdBPK_020320.1.1;product=term%3Dhypothetical protein%2C conserved
Ld30_v01s1	13			ID=LdBPK_020330.1.1:pep;Derives_from=LdBPK_020330.1.1;product=term%3Dcasein kinase II%2C alpha chain%2C putative
Ld31_v01s1	328			ID=LdBPK_020340.1.1:pep;Derives_from=LdBPK_020340.1.1;product=term%3Dproteasome regulatory non-ATPase subunit 6%2C putative
Ld32_v01s1	5			ID=LdBPK_020350.1.1:pep;Derives_from=LdBPK_020350.1.1;product=term%3DFtsJ-like methyltransferase%2C putative
Ld33_v01s1	3			ID=LdBPK_020360.1.1:pep;Derives_from=LdBPK_020360.1.1;product=term%3Dubiquitin-conjugating enzyme E2%2C putative
Ld34_v01s1	8			ID=LdBPK_020370.1.1:pep;Derives_from=LdBPK_020370.1.1;product=term%3Dhypothetical protein%2C unknown function
Ld35_v01s1	3			ID=LdBPK_020380.1.1:pep;Derives_from=LdBPK_020380.1.1;Ontology_term=GO:0031019,GO:0005739,GO:0070705,GO:1900864,GO:0045294,GO:0070706;product=with%3DGeneDB:Tb927.2.2470%3Bis_preferred%3Dtrue%3Bterm%3DMitochondrial protein 81 (fragment)%3Bevidence%3DInferred from Sequence Orthology%3Bdb_xref%3DGO_REF:0000024,with%3DGeneDB:Tb927.2.2470%3Bterm%3DKinetoplastid RNA editing protein 1%2C putative (fragm…
Ld36_v01s1	11			ID=LdBPK_020270.1.1:pep;Derives_from=LdBPK_020270.1.1;product=term%3DABC1 transporter%2C putative
				ID=LdBPK_020380.1.1:pep;Derives_from=LdBPK_020380.1.1;Ontology_term=GO:0031019,GO:0005739,GO:0070705,GO:1900864,GO:0045294,GO:0070706;product=with%3DGeneDB:Tb927.2.2470%3Bis_preferred%3Dtrue%3Bterm%3DMitochondrial protein 81 (fragment)%3Bevidence%3DInferred from Sequence Orthology%3Bdb_xref%3DGO_REF:0000024,with%3DGeneDB:Tb927.2.2470%3Bterm%3DKinetoplastid RNA editing protein 1%2C putative (fragm…
				ID=LdBPK_020390.1.1:pep;Derives_from=LdBPK_020390.1.1;product=term%3Dhypothetical protein%2C conserved
				ID=LdBPK_020400.1.1:pep;Derives_from=LdBPK_020400.1.1;product=term%3Drhomboid-like protein
				ID=LdBPK_020410.1.1:pep;Derives_from=LdBPK_020410.1.1;product=term%3Dhypothetical protein
				ID=LdBPK_020420.1.1:pep;Derives_from=LdBPK_020420.1.1;product=term%3Dhypothetical protein%2C conserved
				ID=LdBPK_020430.1.1:pep;Derives_from=LdBPK_020430.1.1;Ontology_term=GO:0005741,GO:0046930,GO:0020022,GO:0031307,GO:0015288,GO:0008308,GO:0006811,GO:0006839,GO:0016281;product=with%3DGeneDB:Tb927.2.2510%3Bis_preferred%3Dtrue%3Bterm%3Dvoltage-dependent anion-selective channel%2C putative%3Bevidence%3DInferred from Sequence Orthology%3Bdb_xref%3DGO_REF:0000024,with%3DGeneDB:Tb927.2.2510%3Bterm%3DMit…
				ID=LdBPK_020440.1.1:pep;Derives_from=LdBPK_020440.1.1;product=term%3Dhypothetical protein%2C unknown function
				ID=LdBPK_020450.1.1:pep;Derives_from=LdBPK_020450.1.1;product=term%3Dhypothetical protein%2C conserved
				ID=LdBPK_020460.1.1:pep;Derives_from=LdBPK_020460.1.1;product=term%3Dhypothetical protein%2C conserved
				ID=LdBPK_020470.1.1:pep;Derives_from=LdBPK_020470.1.1;product=term%3Dhypothetical protein%2C conserved
				ID=LdBPK_020480.1.1:pep;Derives_from=LdBPK_020480.1.1;product=term%3Dhypothetical protein%2C conserved
				ID=LdBPK_020500.1.1:pep;Derives_from=LdBPK_020500.1.1;product=term%3Dhypothetical protein%2C conserved
				ID=LdBPK_020510.1.1:pep;Derives_from=LdBPK_020510.1.1;product=term%3Dhypothetical protein%2C conserved
				ID=LdBPK_020520.1.1:pep;Derives_from=LdBPK_020520.1.1;product=term%3Dhypothetical protein%2C unknown function
				ID=LdBPK_020530.1.1:pep;Derives_from=LdBPK_020530.1.1;product=term%3Dhypothetical protein%2C unknown function
				ID=LdBPK_020490.1.1:pep;Derives_from=LdBPK_020490.1.1;product=term%3Dhypothetical protein%2C conserved
				ID=LdBPK_020540.1.1:pep;Derives_from=LdBPK_020540.1.1;Ontology_term=GO:0052106,GO:0044145;product=term%3Dprotein kinase%2C putative
				ID=LdBPK_020580.1.1:pep;Derives_from=LdBPK_020580.1.1;product=term%3Dhypothetical protein%2C conserved
				ID=LdBPK_020590.1.1:pep;Derives_from=LdBPK_020590.1.1;product=term%3Dhypothetical protein%2C conserved
				ID=LdBPK_020600.1.1:pep;Derives_from=LdBPK_020600.1.1;product=term%3Dgamma-glutamyl phosphate reductase-like protein
				ID=LdBPK_020610.1.1:pep;Derives_from=LdBPK_020610.1.1;product=term%3Dhypothetical protein%2C unknown function
				ID=LdBPK_020620.1.1:pep;Derives_from=LdBPK_020620.1.1;product=term%3Dhypothetical protein%2C conserved
				ID=LdBPK_020630.1.1:pep;Derives_from=LdBPK_020630.1.1;product=term%3Dhypothetical protein%2C conserved
				ID=LdBPK_020640.1.1:pep;Derives_from=LdBPK_020640.1.1;product=term%3Dmitochondrial carrier protein%2C putative
				ID=LdBPK_020650.1.1:pep;Derives_from=LdBPK_020650.1.1;product=term%3Dhypothetical protein%2C conserved
				ID=LdBPK_020670.1.1:pep;Derives_from=LdBPK_020670.1.1;product=term%3Dhypothetical protein%2C conserved
				ID=LdBPK_020680.1.1:pep;Derives_from=LdBPK_020680.1.1;product=term%3DATP-dependent Clp protease subunit%2C heat shock protein 78 (HSP78)%2C putative
				ID=LdBPK_020690.1.1:pep;Derives_from=LdBPK_020690.1.1;product=term%3Dhypothetical protein%2C unknown function
				ID=LdBPK_020700.1.1:pep;Derives_from=LdBPK_020700.1.1;product=term%3Ddehydrogenase/oxidoreductase-like protein
				ID=LdBPK_020660.1.1:pep;Derives_from=LdBPK_020660.1.1;product=term%3Dhypothetical protein%2C conserved
				ID=LdBPK_020710.1.1:pep;Derives_from=LdBPK_020710.1.1;product=term%3Dpeptidyl-dipeptidase%2C putative
				ID=LdBPK_030010.1.1:pep;Derives_from=LdBPK_030010.1.1;product=term%3Dhypothetical protein
				ID=LdBPK_030660.1.1:pep;Derives_from=LdBPK_030660.1.1;product=term%3Dhypothetical protein
				ID=LdBPK_030910.1.1:pep;Derives_from=LdBPK_030910.1.1;product=term%3Dhypothetical protein
				ID=LdBPK_030920.1.1:pep;Derives_from=LdBPK_030920.1.1;product=term%3Dhypothetical protein%2C conserved
				ID=LdBPK_030930.1.1:pep;Derives_from=LdBPK_030930.1.1;product=term%3Dhypothetical protein%2C conserved
				ID=LdBPK_030940.1.1:pep;Derives_from=LdBPK_030940.1.1;product=term%3Dhypothetical protein%2C conserved
				ID=LdBPK_030950.1.1:pep;Derives_from=LdBPK_030950.1.1;product=term%3Dhypothetical protein%2C conserved
				ID=LdBPK_030960.1.1:pep;Derives_from=LdBPK_030960.1.1;product=term%3Delongation initiation factor 2 alpha subunit%2C putative
				ID=LdBPK_040160.1.1:pep;Derives_from=LdBPK_040160.1.1;product=term%3Dhypothetical protein%2C conserved in leishmania
				ID=LdBPK_040770.1.1:pep;Derives_from=LdBPK_040770.1.1;product=term%3Dnascent polypeptide associated complex subunit- like protein%2C copy 1
				ID=LdBPK_050010.1.1:pep;Derives_from=LdBPK_050010.1.1;product=term%3Dhypothetical protein%2C conserved
				ID=LdBPK_050020.1.1:pep;Derives_from=LdBPK_050020.1.1;product=term%3Dhypothetical protein%2C conserved
				ID=LdBPK_050030.1.1:pep;Derives_from=LdBPK_050030.1.1;product=term%3Dras-like small GTPases%2C putative
				ID=LdBPK_050040.1.1:pep;Derives_from=LdBPK_050040.1.1;product=term%3Dparaflagellar rod component par4%2C putative
				ID=LdBPK_050050.1.1:pep;Derives_from=LdBPK_050050.1.1;product=term%3Dhypothetical protein%2C conserved
				ID=LdBPK_050060.1.1:pep;Derives_from=LdBPK_050060.1.1;product=term%3Dmajor vault protein%2C putative
				ID=LdBPK_050070.1.1:pep;Derives_from=LdBPK_050070.1.1;product=term%3Ddynein light chain%2C putative
				ID=LdBPK_050080.1.1:pep;Derives_from=LdBPK_050080.1.1;product=term%3Dhypothetical protein%2C conserved
				ID=LdBPK_050090.1.1:pep;Derives_from=LdBPK_050090.1.1;Ontology_term=GO:0020015,GO:0050072,GO:0031087;product=term%3DNudix hydrolase 2%2C putative%3Bevidence%3DInferred from Sequence Orthology%3Bdb_xref%3DGO_REF:0000024%3Bwith%3DGeneDB:Tb927.5.4350
				ID=LdBPK_050100.1.1:pep;Derives_from=LdBPK_050100.1.1;product=term%3Dphosphoprotein phosphatase%2C putative
				ID=LdBPK_050120.1.1:pep;Derives_from=LdBPK_050120.1.1;product=term%3Dhypothetical protein%2C conserved
				ID=LdBPK_050130.1.1:pep;Derives_from=LdBPK_050130.1.1;product=term%3Dprotein kinase%2C putative
				ID=LdBPK_050110.1.1:pep;Derives_from=LdBPK_050110.1.1;product=term%3Dhypothetical protein%2C conserved
				ID=LdBPK_050140.1.1:pep;Derives_from=LdBPK_050140.1.1;product=term%3Dnucleolar RNA helicase II%2C putative
				ID=LdBPK_050150.1.1:pep;Derives_from=LdBPK_050150.1.1;product=term%3Dhypothetical protein%2C conserved
				ID=LdBPK_050160.1.1:pep;Derives_from=LdBPK_050160.1.1;product=term%3Dhypothetical protein%2C unknown function
				ID=LdBPK_050170.1.1:pep;Derives_from=LdBPK_050170.1.1;product=term%3Dhypothetical protein%2C conserved
				ID=LdBPK_050180.1.1:pep;Derives_from=LdBPK_050180.1.1;product=term%3Ddihydrolipoamide branched chain transacylase%2C putative
				ID=LdBPK_050190.1.1:pep;Derives_from=LdBPK_050190.1.1;product=term%3Dhypothetical protein%2C conserved
				ID=LdBPK_050200.1.1:pep;Derives_from=LdBPK_050200.1.1;product=term%3Dhypothetical protein%2C conserved
				ID=LdBPK_050220.1.1:pep;Derives_from=LdBPK_050220.1.1;product=term%3Ddual specificity phosphatase-like protein
				ID=LdBPK_050230.1.1:pep;Derives_from=LdBPK_050230.1.1;product=term%3Dhydrogenase%2C putative
				ID=LdBPK_050240.1.1:pep;Derives_from=LdBPK_050240.1.1;product=term%3Dviscerotropic leishmaniasis antigen%2C putative
				ID=LdBPK_050250.1.1:pep;Derives_from=LdBPK_050250.1.1;product=term%3Dhypothetical protein%2C conserved
				ID=LdBPK_050270.1.1:pep;Derives_from=LdBPK_050270.1.1;product=term%3Dhypothetical protein%2C conserved
				ID=LdBPK_050280.1.1:pep;Derives_from=LdBPK_050280.1.1;product=term%3Dprotein tyrosine phosphatase%2C putative
				ID=LdBPK_050290.1.1:pep;Derives_from=LdBPK_050290.1.1;product=term%3DARP2/3 complex 16kDa subunit%2C putative
				ID=LdBPK_050300.1.1:pep;Derives_from=LdBPK_050300.1.1;product=term%3Dphosphate carrier protein%2C mitochondrial precursor-like protein
				ID=LdBPK_050310.1.1:pep;Derives_from=LdBPK_050310.1.1;product=term%3Dhypothetical protein%2C conserved
				ID=LdBPK_050320.1.1:pep;Derives_from=LdBPK_050320.1.1;product=term%3Dglutaredoxin-like protein
				ID=LdBPK_050340.1.1:pep;Derives_from=LdBPK_050340.1.1;product=term%3Dhypothetical protein%2C conserved
				ID=LdBPK_050350.1.1:pep;Derives_from=LdBPK_050350.1.1;product=term%3Dtrypanothione reductase
				ID=LdBPK_050360.1.1:pep;Derives_from=LdBPK_050360.1.1;product=term%3DATP-dependent RNA helicase%2C putative
				ID=LdBPK_050370.1.1:pep;Derives_from=LdBPK_050370.1.1;product=term%3Dhypothetical protein%2C conserved
				ID=LdBPK_050380.1.1:pep;Derives_from=LdBPK_050380.1.1;End_range=.,.;product=term%3Dmicrotubule-associated protein%2C putative (fragment)
				ID=LdBPK_050390.1.1:pep;Derives_from=LdBPK_050390.1.1;product=term%3Dprotein kinase%2C putative
				ID=LdBPK_050400.1.1:pep;Derives_from=LdBPK_050400.1.1;product=term%3Dstructural maintenance of chromosome (SMC)%2C putative
				ID=LdBPK_050410.1.1:pep;Derives_from=LdBPK_050410.1.1;product=term%3Dhypothetical protein%2C conserved
				ID=LdBPK_050210.1.1:pep;Derives_from=LdBPK_050210.1.1;product=term%3Dhypothetical protein%2C conserved
				ID=LdBPK_050260.1.1:pep;Derives_from=LdBPK_050260.1.1;product=term%3Dhypothetical protein%2C conserved
				ID=LdBPK_050330.1.1:pep;Derives_from=LdBPK_050330.1.1;product=term%3DDNA replication licensing factor%2C putative
				ID=LdBPK_050430.1.1:pep;Derives_from=LdBPK_050430.1.1;product=term%3Dhypothetical protein%2C conserved
				ID=LdBPK_050440.1.1:pep;Derives_from=LdBPK_050440.1.1;product=term%3Dhypothetical protein%2C conserved
				ID=LdBPK_050450.1.1:pep;Derives_from=LdBPK_050450.1.1;product=term%3Dhypothetical protein%2C conserved
				ID=LdBPK_050470.1.1:pep;Derives_from=LdBPK_050470.1.1;product=term%3Dhypothetical protein%2C unknown function
				ID=LdBPK_050480.1.1:pep;Derives_from=LdBPK_050480.1.1;product=term%3Dmonocarboxylate transporter-like protein
				ID=LdBPK_050490.1.1:pep;Derives_from=LdBPK_050490.1.1;product=term%3Dhypothetical protein%2C conserved
				ID=LdBPK_050500.1.1:pep;Derives_from=LdBPK_050500.1.1;End_range=.,.;product=term%3DATPase alpha subunit (fragment)
				ID=LdBPK_050460.1.1:pep;Derives_from=LdBPK_050460.1.1;product=term%3DGTPase%2C putative
				ID=LdBPK_050500.1.1:pep;Derives_from=LdBPK_050500.1.1;End_range=.,.;product=term%3DATPase alpha subunit (fragment)
				ID=LdBPK_050520.1.1:pep;Derives_from=LdBPK_050520.1.1;product=term%3Dnuclear receptor binding factor-like protein
				ID=LdBPK_050530.1.1:pep;Derives_from=LdBPK_050530.1.1;product=term%3Dkinetoplast-associated protein-like protein
				ID=LdBPK_050540.1.1:pep;Derives_from=LdBPK_050540.1.1;product=term%3Dhypothetical protein%2C conserved
				ID=LdBPK_050550.1.1:pep;Derives_from=LdBPK_050550.1.1;product=term%3Dprotein kinase%2C putative
				ID=LdBPK_050560.1.1:pep;Derives_from=LdBPK_050560.1.1;product=term%3Dhypothetical protein%2C conserved
				ID=LdBPK_050570.1.1:pep;Derives_from=LdBPK_050570.1.1;product=term%3Dhypothetical protein%2C conserved
				ID=LdBPK_050580.1.1:pep;Derives_from=LdBPK_050580.1.1;product=term%3Dhypothetical protein%2C conserved
				ID=LdBPK_050590.1.1:pep;Derives_from=LdBPK_050590.1.1;product=term%3DATP-dependent RNA helicase%2C putative
				ID=LdBPK_050610.1.1:pep;Derives_from=LdBPK_050610.1.1;product=term%3Dhypothetical protein%2C conserved
				ID=LdBPK_050620.1.1:pep;Derives_from=LdBPK_050620.1.1;product=term%3Dhypothetical protein%2C conserved
				ID=LdBPK_050630.1.1:pep;Derives_from=LdBPK_050630.1.1;product=term%3Dkinesin%2C putative
				ID=LdBPK_050650.1.1:pep;Derives_from=LdBPK_050650.1.1;product=term%3Dhypothetical protein%2C conserved
				ID=LdBPK_050660.1.1:pep;Derives_from=LdBPK_050660.1.1;product=term%3Dnitroreductase-like protein
				ID=LdBPK_050680.1.1:pep;Derives_from=LdBPK_050680.1.1;product=term%3Dsre-2/carboxylate carrier-like protein
				ID=LdBPK_050690.1.1:pep;Derives_from=LdBPK_050690.1.1;product=term%3Dhypothetical protein%2C conserved
				ID=LdBPK_050700.1.1:pep;Derives_from=LdBPK_050700.1.1;product=term%3Dhypothetical protein%2C conserved
				ID=LdBPK_050710.1.1:pep;Derives_from=LdBPK_050710.1.1;product=term%3DCYC2-like cyclin%2C putative
				ID=LdBPK_050720.1.1:pep;Derives_from=LdBPK_050720.1.1;product=term%3Dphophatase-like protein
				ID=LdBPK_050730.1.1:pep;Derives_from=LdBPK_050730.1.1;product=term%3Dhypothetical protein%2C conserved
				ID=LdBPK_050740.1.1:pep;Derives_from=LdBPK_050740.1.1;product=term%3Dhypothetical protein%2C conserved
				ID=LdBPK_050750.1.1:pep;Derives_from=LdBPK_050750.1.1;product=term%3Dhypothetical protein%2C conserved
				ID=LdBPK_050770.1.1:pep;Derives_from=LdBPK_050770.1.1;product=term%3Dhypothetical protein%2C unknown function
				ID=LdBPK_050780.1.1:pep;Derives_from=LdBPK_050780.1.1;product=term%3Dhypothetical protein%2C conserved
				ID=LdBPK_050790.1.1:pep;Derives_from=LdBPK_050790.1.1;product=term%3Dhypothetical protein%2C conserved
				ID=LdBPK_050810.1.1:pep;Derives_from=LdBPK_050810.1.1;product=term%3Dhypothetical protein%2C conserved
				ID=LdBPK_050820.1.1:pep;Derives_from=LdBPK_050820.1.1;product=term%3Dhypothetical protein%2C conserved
				ID=LdBPK_050830.1.1:pep;Derives_from=LdBPK_050830.1.1;product=term%3Dmethylthioadenosine phosphorylase%2C putative
				ID=LdBPK_050840.1.1:pep;Derives_from=LdBPK_050840.1.1;product=term%3Dhypothetical protein%2C unknown function
				ID=LdBPK_050850.1.1:pep;Derives_from=LdBPK_050850.1.1;product=term%3Dhypothetical protein%2C conserved
				ID=LdBPK_050860.1.1:pep;Derives_from=LdBPK_050860.1.1;product=term%3Dhypothetical protein%2C conserved
				ID=LdBPK_050870.1.1:pep;Derives_from=LdBPK_050870.1.1;product=term%3Dhypothetical protein%2C conserved
				ID=LdBPK_050880.1.1:pep;Derives_from=LdBPK_050880.1.1;product=term%3Dhypothetical protein%2C conserved
				ID=LdBPK_050890.1.1:pep;Derives_from=LdBPK_050890.1.1;End_range=.,.;product=term%3Dhypothetical protein%2C conserved (fragment)
				ID=LdBPK_050900.1.1:pep;Derives_from=LdBPK_050900.1.1;product=term%3Dsurface antigen-like protein
				ID=LdBPK_050910.1.1:pep;Derives_from=LdBPK_050910.1.1;product=term%3Dhypothetical protein%2C conserved
				ID=LdBPK_050920.1.1:pep;Derives_from=LdBPK_050920.1.1;product=term%3Dparaflagellar rod protein%2C putative
				ID=LdBPK_050930.1.1:pep;Derives_from=LdBPK_050930.1.1;product=with%3DUniProtKB:UB2J1_HUMAN|InterPro:IPR000608|PANTHER:PTHR24067:SF54%3Bevidence%3DInferred from Sequence or Structural Similarity%3Bterm%3Dubiquitin-conjugating enzyme E2%2C putative
				ID=LdBPK_050940.1.1:pep;Derives_from=LdBPK_050940.1.1;product=term%3Dhypothetical protein%2C conserved
				ID=LdBPK_050950.1.1:pep;Derives_from=LdBPK_050950.1.1;product=term%3Dglutaminyl cyclase%2C putative
				ID=LdBPK_050960.1.1:pep;Derives_from=LdBPK_050960.1.1;product=term%3Ddipeptidyl-peptidase III%2C putative
				ID=LdBPK_050510.1.1:pep;Derives_from=LdBPK_050510.1.1;Ontology_term=GO:0000275,GO:0046961,GO:0046933,GO:0015986;product=term%3DATP synthase F1%2C alpha subunit%2C putative%3Bevidence%3DInferred from Sequence Orthology%3Bdb_xref%3DGO_REF:0000024%3Bwith%3DGeneDB:Tb927.7.7420
				ID=LdBPK_050600.1.1:pep;Derives_from=LdBPK_050600.1.1;product=term%3Dhypothetical protein%2C conserved
				ID=LdBPK_050640.1.1:pep;Derives_from=LdBPK_050640.1.1;product=term%3Dhypothetical protein%2C conserved
				ID=LdBPK_050670.1.1:pep;Derives_from=LdBPK_050670.1.1;product=term%3Dhypothetical protein%2C conserved
				ID=LdBPK_050760.1.1:pep;Derives_from=LdBPK_050760.1.1;product=term%3Dkinesin-like protein
				ID=LdBPK_050800.1.1:pep;Derives_from=LdBPK_050800.1.1;product=term%3DMYND zinc finger (ZnF) domain-like protein
				ID=LdBPK_050970.1.1:pep;Derives_from=LdBPK_050970.1.1;product=term%3D3-mercaptopyruvate sulfurtransferase
				ID=LdBPK_050980.1.1:pep;Derives_from=LdBPK_050980.1.1;product=term%3DNADH-ubiquinone oxidoreductase%2C mitochondrial%2C putative
				ID=LdBPK_050990.1.1:pep;Derives_from=LdBPK_050990.1.1;product=term%3Dhypothetical protein%2C conserved
				ID=LdBPK_051000.1.1:pep;Derives_from=LdBPK_051000.1.1;product=term%3Dhypothetical protein%2C conserved
				ID=LdBPK_051020.1.1:pep;Derives_from=LdBPK_051020.1.1;product=term%3Dhypothetical protein%2C conserved
				ID=LdBPK_051030.1.1:pep;Derives_from=LdBPK_051030.1.1;product=term%3Dhypothetical protein%2C conserved
				ID=LdBPK_051040.1.1:pep;Derives_from=LdBPK_051040.1.1;product=term%3Dstomatin-like protein
				ID=LdBPK_051050.1.1:pep;Derives_from=LdBPK_051050.1.1;product=term%3Dhypothetical protein%2C unknown function
				ID=LdBPK_051060.1.1:pep;Derives_from=LdBPK_051060.1.1;product=term%3DATPase%2C putative
				ID=LdBPK_051070.1.1:pep;Derives_from=LdBPK_051070.1.1;product=term%3Dhypothetical protein%2C conserved
				ID=LdBPK_051080.1.1:pep;Derives_from=LdBPK_051080.1.1;product=term%3DPhosphatidylinositol 4-phosphate 5-kinase%2C putative%3Bis_preferred%3Dtrue%3Bevidence%3DInferred from Sequence or Structural Similarity%3Bwith%3DPANTHER:PTHR23084|UniProtKB:PI5K4_ARATH,with%3DPANTHER:PTHR23084:SF113|InterPro:IPR003409%3Bterm%3DMORN repeat-containing protein%3Bevidence%3DInferred from Sequence Model%3Brank%3D1
				ID=LdBPK_051090.1.1:pep;Derives_from=LdBPK_051090.1.1;product=term%3Ddouble-strand-break repair protein rad21 homolog%2C putative
				ID=LdBPK_051100.1.1:pep;Derives_from=LdBPK_051100.1.1;product=term%3Dhypothetical protein%2C conserved
				ID=LdBPK_051120.1.1:pep;Derives_from=LdBPK_051120.1.1;product=term%3Dhypothetical protein%2C unknown function
				ID=LdBPK_051010.1.1:pep;Derives_from=LdBPK_051010.1.1;product=term%3Dmethyltransferase-like protein
				ID=LdBPK_051110.1.1:pep;Derives_from=LdBPK_051110.1.1;product=term%3Dhypothetical protein%2C conserved
				ID=LdBPK_051130.1.1:pep;Derives_from=LdBPK_051130.1.1;product=term%3Dhypothetical protein%2C conserved
				ID=LdBPK_051140.1.1:pep;Derives_from=LdBPK_051140.1.1;Ontology_term=GO:0020022,GO:0005794,GO:0005764;product=with%3DUniProtKB:VA0D1_HUMAN|UniProtKB:VA0D_SCHPO|InterPro:IPR002843|PANTHER:PTHR11028:SF0%3Bevidence%3DInferred from Sequence or Structural Similarity%3Bterm%3DV-type proton ATPase subunit D%2C putative
				ID=LdBPK_051150.1.1:pep;Derives_from=LdBPK_051150.1.1;product=term%3Dhypothetical protein%2C unknown function
				ID=LdBPK_051160.1.1:pep;Derives_from=LdBPK_051160.1.1;product=term%3Delongation of very long chain fatty acids protein%2C putative
				ID=LdBPK_051170.1.1:pep;Derives_from=LdBPK_051170.1.1;product=term%3Dhypothetical protein%2C conserved
				ID=LdBPK_051180.1.1:pep;Derives_from=LdBPK_051180.1.1;product=term%3Dhypothetical protein%2C conserved
				ID=LdBPK_051190.1.1:pep;Derives_from=LdBPK_051190.1.1;product=term%3Dprefoldin subunit%2C putative
				ID=LdBPK_051200.1.1:pep;Derives_from=LdBPK_051200.1.1;product=term%3Dprotein phosphatase type 1 regulator-like protein
				ID=LdBPK_051210.1.1:pep;Derives_from=LdBPK_051210.1.1;product=term%3Dsurface antigen-like protein
				ID=LdBPK_060020.1.1:pep;Derives_from=LdBPK_060020.1.1;product=term%3Dhypothetical protein%2C conserved
				ID=LdBPK_060030.1.1:pep;Derives_from=LdBPK_060030.1.1;product=term%3Dhypothetical protein%2C conserved
				ID=LdBPK_060040.1.1:pep;Derives_from=LdBPK_060040.1.1;product=term%3Dhypothetical protein%2C conserved
				ID=LdBPK_060050.1.1:pep;Derives_from=LdBPK_060050.1.1;product=term%3Dhypothetical protein%2C conserved
				ID=LdBPK_060060.1.1:pep;Derives_from=LdBPK_060060.1.1;product=term%3Dhypothetical protein%2C conserved
				ID=LdBPK_060070.1.1:pep;Derives_from=LdBPK_060070.1.1;product=term%3Dhypothetical protein%2C conserved (pseudogene)
				ID=LdBPK_060080.1.1:pep;Derives_from=LdBPK_060080.1.1;Start_range=.,.;product=term%3DATP-binding cassette protein subfamily G%2C member 1%2C putative (fragment)
				ID=LdBPK_060090.1.1:pep;Derives_from=LdBPK_060090.1.1;Start_range=.,.;product=term%3DATP-binding cassette protein subfamily G%2C member 2%2C putative (fragment)
				ID=LdBPK_060100.1.1:pep;Derives_from=LdBPK_060100.1.1;product=term%3DATP-binding cassette protein subfamily G%2C member 3%2C putative
				ID=LdBPK_060110.1.1:pep;Derives_from=LdBPK_060110.1.1;product=term%3Dhypothetical protein%2C conserved
				ID=LdBPK_060120.1.1:pep;Derives_from=LdBPK_060120.1.1;product=term%3Dcyclophilin
				ID=LdBPK_060130.1.1:pep;Derives_from=LdBPK_060130.1.1;product=term%3Dhypothetical protein%2C conserved
				ID=LdBPK_060140.1.1:pep;Derives_from=LdBPK_060140.1.1;product=term%3Dproteasome beta 6 subunit%2C putative
				ID=LdBPK_060150.1.1:pep;Derives_from=LdBPK_060150.1.1;product=term%3Dhypothetical protein%2C conserved
				ID=LdBPK_060160.1.1:pep;Derives_from=LdBPK_060160.1.1;product=term%3Dhypothetical protein%2C conserved
				ID=LdBPK_060170.1.1:pep;Derives_from=LdBPK_060170.1.1;product=term%3Dhypothetical protein%2C conserved
				ID=LdBPK_060180.1.1:pep;Derives_from=LdBPK_060180.1.1;product=term%3Dkinesin-like protein
				ID=LdBPK_060190.1.1:pep;Derives_from=LdBPK_060190.1.1;product=term%3Dhypothetical protein%2C conserved
				ID=LdBPK_060200.1.1:pep;Derives_from=LdBPK_060200.1.1;product=term%3Dhypothetical protein%2C conserved
				ID=LdBPK_060210.1.1:pep;Derives_from=LdBPK_060210.1.1;product=term%3Dhypothetical protein%2C conserved
				ID=LdBPK_060220.1.1:pep;Derives_from=LdBPK_060220.1.1;product=term%3Dhypothetical protein%2C conserved
				ID=LdBPK_060230.1.1:pep;Derives_from=LdBPK_060230.1.1;product=term%3Dhypothetical protein%2C conserved
				ID=LdBPK_060240.1.1:pep;Derives_from=LdBPK_060240.1.1;Ontology_term=GO:0005741;product=term%3DPresent in the outer mitochondrial membrane proteome 34%3Bevidence%3DInferred from Sequence Orthology%3Bdb_xref%3DGO_REF:0000024%3Bwith%3DGeneDB:Tb927.7.4890
				ID=LdBPK_060260.1.1:pep;Dbxref=EC:3.1.13.-;Derives_from=LdBPK_060260.1.1;Ontology_term=GO:0004534,GO:0003676,GO:0006402;product=term%3D5'-3' exoribonuclease A%2C putative%3Bevidence%3DInferred from Sequence Orthology%3Bdb_xref%3DGO_REF:0000024%3Bwith%3DGeneDB:Tb927.7.4900
				ID=LdBPK_060270.1.1:pep;Derives_from=LdBPK_060270.1.1;product=term%3Dhypothetical protein%2C conserved
				ID=LdBPK_060280.1.1:pep;Derives_from=LdBPK_060280.1.1;product=term%3Dhypothetical protein%2C conserved
				ID=LdBPK_060290.1.1:pep;Derives_from=LdBPK_060290.1.1;product=term%3Dribonuclease H1%2C putative
				ID=LdBPK_060300.1.1:pep;Derives_from=LdBPK_060300.1.1;product=term%3DMYND finger domain-like protein
				ID=LdBPK_060310.1.1:pep;Derives_from=LdBPK_060310.1.1;product=term%3Dfolate/biopterin transporter%2C putative
				ID=LdBPK_060320.1.1:pep;Derives_from=LdBPK_060320.1.1;product=term%3Dhypothetical protein%2C conserved
				ID=LdBPK_060340.1.1:pep;Derives_from=LdBPK_060340.1.1;product=term%3Doligopeptidase B-like protein
				ID=LdBPK_060350.1.1:pep;Dbxref=EC:1.1.1.170;Derives_from=LdBPK_060350.1.1;product=term%3DNAD(P)-dependent steroid dehydrogenase protein%2C putative%3Bevidence%3DInferred from Sequence Alignment%3Bdb_xref%3DGO_REF:0000012%3Bwith%3DUniProtKB:ERG26_YEAST
				ID=LdBPK_060360.1.1:pep;Derives_from=LdBPK_060360.1.1;product=term%3Dhypothetical protein%2C conserved
				ID=LdBPK_060250.1.1:pep;Derives_from=LdBPK_060250.1.1;product=term%3Dhypothetical protein%2C conserved
				ID=LdBPK_060330.1.1:pep;Derives_from=LdBPK_060330.1.1;product=term%3Dhypothetical protein%2C conserved
				ID=LdBPK_060380.1.1:pep;Derives_from=LdBPK_060380.1.1;Ontology_term=GO:0005741,GO:0008270;product=with%3DGeneDB:Tb927.7.4980%3Bis_preferred%3Dtrue%3Bterm%3DPresent in the outer mitochondrial membrane proteome 35%3Bevidence%3DInferred from Sequence Orthology%3Bdb_xref%3DGO_REF:0000024,with%3DGeneDB:Tb927.7.4980%3Bterm%3Dzinc finger protein family member%2C putative%3Bevidence%3DInferred from Seque…
				ID=LdBPK_060390.1.1:pep;Derives_from=LdBPK_060390.1.1;product=term%3Dhypothetical protein%2C conserved
				ID=LdBPK_060400.1.1:pep;Derives_from=LdBPK_060400.1.1;product=term%3Dfructose biphosphate aldolase (pseudogene)%2C putative
				ID=LdBPK_060410.1.1:pep;Derives_from=LdBPK_060410.1.1;product=term%3D60S ribosomal protein L19%2C putative
				ID=LdBPK_060420.1.1:pep;Derives_from=LdBPK_060420.1.1;product=term%3Dhypothetical protein%2C conserved
				ID=LdBPK_060370.1.1:pep;Derives_from=LdBPK_060370.1.1;product=term%3Dglutamine synthetase%2C putative
				ID=LdBPK_060450.1.1:pep;Derives_from=LdBPK_060450.1.1;product=term%3Dhypothetical protein%2C conserved
				ID=LdBPK_060460.1.1:pep;Derives_from=LdBPK_060460.1.1;product=term%3Dhypothetical protein%2C conserved
				ID=LdBPK_060470.1.1:pep;Derives_from=LdBPK_060470.1.1;product=term%3Dhypothetical protein%2C unknown function
				ID=LdBPK_060490.1.1:pep;Derives_from=LdBPK_060490.1.1;product=term%3Dhypothetical protein%2C conserved
				ID=LdBPK_060500.1.1:pep;Derives_from=LdBPK_060500.1.1;product=term%3Dhypothetical protein%2C conserved
				ID=LdBPK_060510.1.1:pep;Derives_from=LdBPK_060510.1.1;product=term%3Dhypothetical protein%2C conserved
				ID=LdBPK_060520.1.1:pep;Derives_from=LdBPK_060520.1.1;product=term%3Dhypothetical protein%2C conserved
				ID=LdBPK_060440.1.1:pep;Derives_from=LdBPK_060440.1.1;product=term%3Dhypothetical protein%2C conserved
				ID=LdBPK_060480.1.1:pep;Derives_from=LdBPK_060480.1.1;product=term%3DATP-NAD kinase-like protein
				ID=LdBPK_060530.1.1:pep;Derives_from=LdBPK_060530.1.1;product=term%3Dhypothetical protein%2C unknown function
				ID=LdBPK_060540.1.1:pep;Derives_from=LdBPK_060540.1.1;product=term%3Dhypothetical protein%2C conserved
				ID=LdBPK_060550.1.1:pep;Derives_from=LdBPK_060550.1.1;product=term%3Dhypothetical protein%2C conserved
				ID=LdBPK_060560.1.1:pep;Derives_from=LdBPK_060560.1.1;product=term%3Dhypothetical protein%2C conserved
				ID=LdBPK_060570.1.1:pep;Derives_from=LdBPK_060570.1.1;product=term%3Dhypothetical protein%2C conserved
				ID=LdBPK_060610.1.1:pep;Derives_from=LdBPK_060610.1.1;product=term%3Dhypothetical protein%2C conserved
				ID=LdBPK_060620.1.1:pep;Derives_from=LdBPK_060620.1.1;product=term%3Dhypothetical protein%2C conserved
				ID=LdBPK_060630.1.1:pep;Derives_from=LdBPK_060630.1.1;product=term%3Dcarbonic anhydrase family protein%2C putative
				ID=LdBPK_060640.1.1:pep;Derives_from=LdBPK_060640.1.1;product=term%3Dhypothetical protein%2C conserved
				ID=LdBPK_060660.1.1:pep;Derives_from=LdBPK_060660.1.1;product=term%3Dprotein kinase%2C putative
				ID=LdBPK_060680.1.1:pep;Derives_from=LdBPK_060680.1.1;product=term%3Dhypothetical protein%2C conserved
				ID=LdBPK_060690.1.1:pep;Derives_from=LdBPK_060690.1.1;product=term%3Dhypothetical protein%2C conserved
				ID=LdBPK_060700.1.1:pep;Derives_from=LdBPK_060700.1.1;product=term%3Dhypothetical protein%2C conserved
				ID=LdBPK_060720.1.1:pep;Derives_from=LdBPK_060720.1.1;product=term%3Dhypothetical protein%2C conserved
				ID=LdBPK_060650.1.1:pep;Derives_from=LdBPK_060650.1.1;product=term%3Dhypothetical protein%2C unknown function
				ID=LdBPK_060670.1.1:pep;Derives_from=LdBPK_060670.1.1;product=term%3Dlanosterol synthase%2C putative
				ID=LdBPK_060710.1.1:pep;Derives_from=LdBPK_060710.1.1;product=term%3Dhypothetical protein%2C conserved
				ID=LdBPK_060730.1.1:pep;Derives_from=LdBPK_060730.1.1;product=term%3Dhypothetical protein%2C conserved
				ID=LdBPK_060740.1.1:pep;Derives_from=LdBPK_060740.1.1;product=term%3Dhypothetical protein%2C unknown function
				ID=LdBPK_060750.1.1:pep;Derives_from=LdBPK_060750.1.1;product=term%3Dhypothetical protein%2C conserved
				ID=LdBPK_060760.1.1:pep;Derives_from=LdBPK_060760.1.1;product=term%3Dthreonine ammonia-lyase
				ID=LdBPK_060770.1.1:pep;Derives_from=LdBPK_060770.1.1;product=term%3Dhypothetical protein%2C conserved
				ID=LdBPK_060780.1.1:pep;Derives_from=LdBPK_060780.1.1;product=term%3Dhypothetical protein%2C conserved
				ID=LdBPK_060790.1.1:pep;Derives_from=LdBPK_060790.1.1;product=term%3Dhypothetical protein%2C conserved
				ID=LdBPK_060820.1.1:pep;Derives_from=LdBPK_060820.1.1;product=term%3Dhypothetical protein%2C unknown function
				ID=LdBPK_060840.1.1:pep;Derives_from=LdBPK_060840.1.1;product=term%3Dhypothetical protein%2C unknown function
				ID=LdBPK_060800.1.1:pep;Derives_from=LdBPK_060800.1.1;product=term%3DRNA-binding protein-like protein
				ID=LdBPK_060810.1.1:pep;Derives_from=LdBPK_060810.1.1;product=term%3Dhypothetical protein%2C unknown function
				ID=LdBPK_060830.1.1:pep;Derives_from=LdBPK_060830.1.1;product=term%3Dhypothetical protein%2C conserved
				ID=LdBPK_060850.1.1:pep;Derives_from=LdBPK_060850.1.1;product=term%3Dhypothetical protein%2C conserved
				ID=LdBPK_060860.1.1:pep;Derives_from=LdBPK_060860.1.1;product=term%3Dlipin%2C putative
				ID=LdBPK_060870.1.1:pep;Derives_from=LdBPK_060870.1.1;product=term%3Dhypothetical protein%2C conserved
				ID=LdBPK_060890.1.1:pep;Derives_from=LdBPK_060890.1.1;product=term%3Ddihydrofolate reductase-thymidylate synthase
				ID=LdBPK_060900.1.1:pep;Derives_from=LdBPK_060900.1.1;product=term%3Dhypothetical protein%2C conserved
				ID=LdBPK_060910.1.1:pep;Derives_from=LdBPK_060910.1.1;product=term%3Dacyl-coenzyme a dehydrogenase%2C putative
				ID=LdBPK_060920.1.1:pep;Derives_from=LdBPK_060920.1.1;product=term%3Dhypothetical protein%2C conserved
				ID=LdBPK_060930.1.1:pep;Derives_from=LdBPK_060930.1.1;product=term%3Dhypothetical protein%2C conserved
				ID=LdBPK_060940.1.1:pep;Derives_from=LdBPK_060940.1.1;product=term%3Dhypothetical protein%2C conserved
				ID=LdBPK_060950.1.1:pep;Derives_from=LdBPK_060950.1.1;product=term%3Dhypothetical protein%2C conserved
				ID=LdBPK_060970.1.1:pep;Derives_from=LdBPK_060970.1.1;product=term%3Dhypothetical protein%2C conserved
				ID=LdBPK_060980.1.1:pep;Derives_from=LdBPK_060980.1.1;product=term%3Dglucosamine-fructose-6-phosphate aminotransferase%2C putative
				ID=LdBPK_060990.1.1:pep;Derives_from=LdBPK_060990.1.1;product=term%3Dcell cycle associated protein MOB1%2C putative
				ID=LdBPK_061000.1.1:pep;Derives_from=LdBPK_061000.1.1;product=term%3Dhypothetical protein%2C conserved
				ID=LdBPK_061010.1.1:pep;Derives_from=LdBPK_061010.1.1;product=term%3Dhypothetical protein%2C conserved
				ID=LdBPK_061020.1.1:pep;Derives_from=LdBPK_061020.1.1;product=term%3Dhypothetical protein%2C conserved
				ID=LdBPK_061030.1.1:pep;Derives_from=LdBPK_061030.1.1;product=term%3Dhypothetical protein%2C unknown function
				ID=LdBPK_061040.1.1:pep;Derives_from=LdBPK_061040.1.1;product=term%3Dhypothetical protein%2C conserved
				ID=LdBPK_061050.1.1:pep;Derives_from=LdBPK_061050.1.1;product=term%3Dhypothetical protein%2C conserved
				ID=LdBPK_061060.1.1:pep;Derives_from=LdBPK_061060.1.1;product=term%3Dhypothetical protein%2C conserved
				ID=LdBPK_061070.1.1:pep;Derives_from=LdBPK_061070.1.1;product=term%3Dkinesin%2C putative
				ID=LdBPK_061080.1.1:pep;Derives_from=LdBPK_061080.1.1;product=term%3Dhypothetical protein%2C conserved
				ID=LdBPK_061090.1.1:pep;Derives_from=LdBPK_061090.1.1;product=term%3Dprotein disulfide isomerase
				ID=LdBPK_061100.1.1:pep;Derives_from=LdBPK_061100.1.1;product=term%3Dhypothetical protein%2C conserved
				ID=LdBPK_061110.1.1:pep;Derives_from=LdBPK_061110.1.1;product=term%3Ddeoxyribose-phosphate aldolase%2C putative
				ID=LdBPK_061130.1.1:pep;Derives_from=LdBPK_061130.1.1;product=term%3Dhypothetical protein%2C conserved
				ID=LdBPK_061140.1.1:pep;Derives_from=LdBPK_061140.1.1;product=term%3Dhypothetical protein%2C conserved
				ID=LdBPK_060880.1.1:pep;Derives_from=LdBPK_060880.1.1;product=term%3Dhypothetical protein%2C conserved
				ID=LdBPK_060960.1.1:pep;Derives_from=LdBPK_060960.1.1;product=term%3D2%2C4-dienoyl-coa reductase-like protein
				ID=LdBPK_061120.1.1:pep;Derives_from=LdBPK_061120.1.1;product=term%3Dhypothetical protein%2C unknown function
				ID=LdBPK_061150.1.1:pep;Derives_from=LdBPK_061150.1.1;product=term%3Dhypothetical protein%2C conserved
				ID=LdBPK_061170.1.1:pep;Derives_from=LdBPK_061170.1.1;product=term%3Dhypothetical protein%2C conserved
				ID=LdBPK_061180.1.1:pep;Derives_from=LdBPK_061180.1.1;product=term%3Dhypothetical protein%2C conserved
				ID=LdBPK_061190.1.1:pep;Derives_from=LdBPK_061190.1.1;product=term%3Dhypothetical protein%2C conserved
				ID=LdBPK_061200.1.1:pep;Derives_from=LdBPK_061200.1.1;product=term%3Dhypothetical protein%2C conserved
				ID=LdBPK_061210.1.1:pep;Derives_from=LdBPK_061210.1.1;Ontology_term=GO:0005634,GO:0006406;product=with%3DUniProtKB:NTF2_HUMAN|InterPro:IPR018222%3Bis_preferred%3Dtrue%3Bevidence%3DInferred from Sequence or Structural Similarity%3Bterm%3Dnuclear transport factor 2 protein%2C putative,with%3DGeneDB:Tb927.7.5760%3Bterm%3DmRNA transport regulator MTR2%2C putative%3Bevidence%3DInferred from Sequence O…
				ID=LdBPK_061220.1.1:pep;Derives_from=LdBPK_061220.1.1;product=term%3Dprotein kinase%2C putative
				ID=LdBPK_061240.1.1:pep;Derives_from=LdBPK_061240.1.1;product=term%3Dhypothetical protein%2C conserved
				ID=LdBPK_061250.1.1:pep;Derives_from=LdBPK_061250.1.1;product=term%3Dhypothetical protein%2C unknown function
				ID=LdBPK_061260.1.1:pep;Derives_from=LdBPK_061260.1.1;product=term%3Dhypothetical protein%2C unknown function
				ID=LdBPK_061270.1.1:pep;Derives_from=LdBPK_061270.1.1;product=term%3Dhypothetical protein%2C unknown function
				ID=LdBPK_061280.1.1:pep;Derives_from=LdBPK_061280.1.1;product=term%3Dhypothetical protein%2C conserved
				ID=LdBPK_061290.1.1:pep;Derives_from=LdBPK_061290.1.1;product=term%3Dhypothetical protein%2C conserved
				ID=LdBPK_061300.1.1:pep;Derives_from=LdBPK_061300.1.1;product=term%3Dhypothetical protein%2C conserved
				ID=LdBPK_061310.1.1:pep;Derives_from=LdBPK_061310.1.1;product=term%3Dhypothetical protein%2C conserved
				ID=LdBPK_061320.1.1:pep;Derives_from=LdBPK_061320.1.1;product=term%3Dpteridine transporter%2C putative
				ID=LdBPK_061330.1.1:pep;Derives_from=LdBPK_061330.1.1;product=term%3Dcoproporphyrinogen III oxidase
				ID=LdBPK_061340.1.1:pep;Derives_from=LdBPK_061340.1.1;product=term%3Dprotoporphyrinogen oxidase-like protein
				ID=LdBPK_061350.1.1:pep;Derives_from=LdBPK_061350.1.1;Start_range=.,.;product=term%3Dhypothetical protein%2C unknown function (fragment)
				ID=LdBPK_061360.1.1:pep;Derives_from=LdBPK_061360.1.1;product=term%3Dhypothetical protein%2C conserved
				ID=LdBPK_061160.1.1:pep;Derives_from=LdBPK_061160.1.1;product=term%3Dhypothetical protein%2C conserved
				ID=LdBPK_070010.1.1:pep;Derives_from=LdBPK_070010.1.1;product=term%3DUbiquitin-like modifier-activating enzyme ATG7%2C putative%3Bis_preferred%3Dtrue%3Bevidence%3DInferred from Sequence or Structural Similarity%3Bwith%3DUniProtKB:ATG7_HUMAN|InterPro:IPR006285,term%3DAutophagy-related protein 7%3Brank%3D1
				ID=LdBPK_070020.1.1:pep;Derives_from=LdBPK_070020.1.1;product=term%3Dhypothetical protein%2C conserved
				ID=LdBPK_070030.1.1:pep;Dbxref=EC:2.1.1.43;Derives_from=LdBPK_070030.1.1;product=term%3Dhistone-lysine N-methyltransferase%2C putative%3Bevidence%3DInferred from Sequence Orthology%3Bdb_xref%3DGO_REF:0000024%3Bwith%3DGeneDB:Tb927.8.1920
				ID=LdBPK_070700.1.1:pep;Derives_from=LdBPK_070700.1.1;End_range=.,.;product=term%3Dvacuolar-type Ca2+-ATPase%2C putative (fragment)
				ID=LdBPK_070720.1.1:pep;Derives_from=LdBPK_070720.1.1;End_range=.,.;product=term%3Dvacuolar-type Ca2+-ATPase%2C putative (fragment)
				ID=LdBPK_080010.1.1:pep;Derives_from=LdBPK_080010.1.1;product=term%3Dadaptor complex protein (AP) 3 delta subunit 1%2C putative
				ID=LdBPK_080020.1.1:pep;Derives_from=LdBPK_080020.1.1;product=term%3Dhypothetical protein%2C conserved
				ID=LdBPK_080030.1.1:pep;Derives_from=LdBPK_080030.1.1;product=term%3Dvesicle-associated membrane protein%2C putative
				ID=LdBPK_080040.1.1:pep;Derives_from=LdBPK_080040.1.1;product=term%3Dhypothetical protein%2C conserved
				ID=LdBPK_080050.1.1:pep;Derives_from=LdBPK_080050.1.1;product=term%3Dhypothetical protein%2C unknown function
				ID=LdBPK_080060.1.1:pep;Derives_from=LdBPK_080060.1.1;product=term%3Dphosphoglycerate mutase protein%2C putative
				ID=LdBPK_080070.1.1:pep;Derives_from=LdBPK_080070.1.1;product=term%3Dhypothetical protein%2C conserved
				ID=LdBPK_080080.1.1:pep;Derives_from=LdBPK_080080.1.1;product=term%3DATP-dependent DEAD/H RNA helicase%2C putative
				ID=LdBPK_080090.1.1:pep;Derives_from=LdBPK_080090.1.1;product=term%3Dadaptor complex protein (AP) 3 delta subunit 1%2C putative
				ID=LdBPK_080100.1.1:pep;Derives_from=LdBPK_080100.1.1;product=term%3Ddual-specificity protein phosphatase%2C putative
				ID=LdBPK_080120.1.1:pep;Derives_from=LdBPK_080120.1.1;product=term%3Dhypothetical protein%2C conserved
				ID=LdBPK_080130.1.1:pep;Derives_from=LdBPK_080130.1.1;product=term%3Dhypothetical protein%2C conserved
				ID=LdBPK_080140.1.1:pep;Derives_from=LdBPK_080140.1.1;product=term%3Dhypothetical protein%2C conserved
				ID=LdBPK_080160.1.1:pep;Derives_from=LdBPK_080160.1.1;product=term%3Dhypothetical protein%2C conserved
				ID=LdBPK_080170.1.1:pep;Derives_from=LdBPK_080170.1.1;product=term%3Dhypothetical protein%2C conserved
				ID=LdBPK_080180.1.1:pep;Derives_from=LdBPK_080180.1.1;product=term%3Dhypothetical protein%2C unknown function
				ID=LdBPK_080190.1.1:pep;Derives_from=LdBPK_080190.1.1;product=term%3Dhypothetical protein%2C conserved
				ID=LdBPK_080200.1.1:pep;Derives_from=LdBPK_080200.1.1;product=term%3Dhypothetical protein%2C unknown function
				ID=LdBPK_080210.1.1:pep;Derives_from=LdBPK_080210.1.1;product=term%3Dhypothetical protein%2C conserved
				ID=LdBPK_080220.1.1:pep;Derives_from=LdBPK_080220.1.1;product=term%3Dhypothetical protein%2C unknown function
				ID=LdBPK_080230.1.1:pep;Derives_from=LdBPK_080230.1.1;product=term%3Dubiquitin-activating enzyme-like protein
				ID=LdBPK_080240.1.1:pep;Derives_from=LdBPK_080240.1.1;product=term%3Dhypothetical protein%2C conserved
				ID=LdBPK_080250.1.1:pep;Derives_from=LdBPK_080250.1.1;product=term%3Dhypothetical protein%2C conserved
				ID=LdBPK_080260.1.1:pep;Derives_from=LdBPK_080260.1.1;product=term%3Dhypothetical protein%2C conserved
				ID=LdBPK_080270.1.1:pep;Derives_from=LdBPK_080270.1.1;product=term%3Dhypothetical protein%2C conserved
				ID=LdBPK_080290.1.1:pep;Derives_from=LdBPK_080290.1.1;product=term%3Dribosomal protein L2%2C putative
				ID=LdBPK_080300.1.1:pep;Derives_from=LdBPK_080300.1.1;product=term%3Diron superoxide dismutase
				ID=LdBPK_080310.1.1:pep;Derives_from=LdBPK_080310.1.1;product=term%3Dhypothetical protein%2C conserved
				ID=LdBPK_080320.1.1:pep;Derives_from=LdBPK_080320.1.1;product=term%3Dhypothetical protein%2C unknown function
				ID=LdBPK_080330.1.1:pep;Derives_from=LdBPK_080330.1.1;product=term%3Dmitochondrial associated ribonuclease%2C putative
				ID=LdBPK_080340.1.1:pep;Derives_from=LdBPK_080340.1.1;product=term%3Dhypothetical protein%2C conserved
				ID=LdBPK_080370.1.1:pep;Derives_from=LdBPK_080370.1.1;product=term%3Dhypothetical protein%2C conserved
				ID=LdBPK_080380.1.1:pep;Derives_from=LdBPK_080380.1.1;product=term%3Dhypothetical protein%2C conserved
				ID=LdBPK_080390.1.1:pep;Derives_from=LdBPK_080390.1.1;product=term%3Dhypothetical protein%2C conserved
				ID=LdBPK_080400.1.1:pep;Derives_from=LdBPK_080400.1.1;product=term%3Dhypothetical protein%2C conserved
				ID=LdBPK_080410.1.1:pep;Derives_from=LdBPK_080410.1.1;product=term%3Dhypothetical protein%2C conserved
				ID=LdBPK_080430.1.1:pep;Derives_from=LdBPK_080430.1.1;product=term%3Dhypothetical protein%2C conserved
				ID=LdBPK_080440.1.1:pep;Derives_from=LdBPK_080440.1.1;product=term%3Dhypothetical protein%2C conserved
				ID=LdBPK_080460.1.1:pep;Derives_from=LdBPK_080460.1.1;product=term%3Dsignal peptidase type I%2C putative
				ID=LdBPK_080470.1.1:pep;Derives_from=LdBPK_080470.1.1;product=term%3Dhypothetical protein%2C unknown function
				ID=LdBPK_080480.1.1:pep;Derives_from=LdBPK_080480.1.1;product=term%3Dsmall ubiquitin protein%2C putative
				ID=LdBPK_080490.1.1:pep;Derives_from=LdBPK_080490.1.1;product=term%3Dhypothetical protein%2C conserved
				ID=LdBPK_080500.1.1:pep;Derives_from=LdBPK_080500.1.1;product=term%3Dhypothetical protein%2C conserved
				ID=LdBPK_080510.1.1:pep;Derives_from=LdBPK_080510.1.1;product=term%3Dhypothetical protein%2C unknown function
				ID=LdBPK_080520.1.1:pep;Derives_from=LdBPK_080520.1.1;product=term%3Dribose-phosphate pyrophosphokinase%2C putative
				ID=LdBPK_080530.1.1:pep;Derives_from=LdBPK_080530.1.1;product=term%3Dhypothetical protein%2C conserved
				ID=LdBPK_080540.1.1:pep;Derives_from=LdBPK_080540.1.1;product=term%3Dprotein kinase %2C putative
				ID=LdBPK_080550.1.1:pep;Derives_from=LdBPK_080550.1.1;product=term%3Dhypothetical protein%2C conserved
				ID=LdBPK_080560.1.1:pep;Derives_from=LdBPK_080560.1.1;product=term%3Dcyclopropane-fatty-acyl-phospholipid syntahse
				ID=LdBPK_080570.1.1:pep;Derives_from=LdBPK_080570.1.1;product=term%3Dtranslation initiation factor-like protein
				ID=LdBPK_080580.1.1:pep;Derives_from=LdBPK_080580.1.1;product=term%3Dhypothetical protein%2C conserved
				ID=LdBPK_080590.1.1:pep;Derives_from=LdBPK_080590.1.1;product=term%3Dhypothetical protein%2C conserved
				ID=LdBPK_080600.1.1:pep;Derives_from=LdBPK_080600.1.1;product=term%3Dhypothetical protein%2C unknown function
				ID=LdBPK_080610.1.1:pep;Derives_from=LdBPK_080610.1.1;product=term%3Dhypothetical protein%2C unknown function
				ID=LdBPK_080620.1.1:pep;Derives_from=LdBPK_080620.1.1;product=term%3Dhypothetical protein%2C unknown function
				ID=LdBPK_080630.1.1:pep;Derives_from=LdBPK_080630.1.1;product=term%3Dhypothetical protein%2C conserved
				ID=LdBPK_080640.1.1:pep;Derives_from=LdBPK_080640.1.1;product=term%3Dhypothetical protein%2C unknown function
				ID=LdBPK_080110.1.1:pep;Derives_from=LdBPK_080110.1.1;product=term%3Dhypothetical protein%2C unknown function
				ID=LdBPK_080150.1.1:pep;Derives_from=LdBPK_080150.1.1;product=term%3DDNA repair protein%2C putative
				ID=LdBPK_080280.1.1:pep;Derives_from=LdBPK_080280.1.1;product=term%3Dhypothetical protein
				ID=LdBPK_080350.1.1:pep;Derives_from=LdBPK_080350.1.1;product=term%3Dhypothetical protein%2C conserved
				ID=LdBPK_080420.1.1:pep;Derives_from=LdBPK_080420.1.1;product=term%3Dhypothetical protein%2C conserved
				ID=LdBPK_080450.1.1:pep;Derives_from=LdBPK_080450.1.1;product=term%3Dhypothetical protein%2C conserved
				ID=LdBPK_080360.1.1:pep;Derives_from=LdBPK_080360.1.1;product=term%3Dhypothetical protein%2C conserved
				ID=LdBPK_080660.1.1:pep;Derives_from=LdBPK_080660.1.1;product=term%3Dhypothetical protein%2C unknown function
				ID=LdBPK_080670.1.1:pep;Derives_from=LdBPK_080670.1.1;product=term%3Dprotein kinase%2C putative
				ID=LdBPK_080800.1.1:pep;Derives_from=LdBPK_080800.1.1;product=term%3Dhypothetical protein%2C unknown function
				ID=LdBPK_080810.1.1:pep;Derives_from=LdBPK_080810.1.1;product=term%3Dhypothetical protein%2C unknown function
				ID=LdBPK_080820.1.1:pep;Derives_from=LdBPK_080820.1.1;product=term%3Dhypothetical protein%2C conserved
				ID=LdBPK_080830.1.1:pep;Derives_from=LdBPK_080830.1.1;product=term%3Dmitochondrial DNA polymerase beta
				ID=LdBPK_080850.1.1:pep;Derives_from=LdBPK_080850.1.1;product=term%3Dhypothetical protein%2C conserved
				ID=LdBPK_080860.1.1:pep;Derives_from=LdBPK_080860.1.1;product=term%3Dhypothetical protein%2C conserved
				ID=LdBPK_080870.1.1:pep;Derives_from=LdBPK_080870.1.1;product=term%3Dprotein kinase%2C putative
				ID=LdBPK_080880.1.1:pep;Derives_from=LdBPK_080880.1.1;product=term%3Dhypothetical protein%2C conserved
				ID=LdBPK_080890.1.1:pep;Derives_from=LdBPK_080890.1.1;product=term%3Dhypothetical protein%2C conserved
				ID=LdBPK_080900.1.1:pep;Derives_from=LdBPK_080900.1.1;product=term%3Dhypothetical protein%2C conserved
				ID=LdBPK_080910.1.1:pep;Derives_from=LdBPK_080910.1.1;product=term%3Dhypothetical protein%2C conserved
				ID=LdBPK_080920.1.1:pep;Derives_from=LdBPK_080920.1.1;product=term%3Dhypothetical protein%2C unknown function
				ID=LdBPK_080930.1.1:pep;Derives_from=LdBPK_080930.1.1;product=term%3Dhypothetical protein%2C conserved
				ID=LdBPK_080840.1.1:pep;Derives_from=LdBPK_080840.1.1;product=term%3Dmitochondrial DNA polymerase beta-PAK%2C putative
				ID=LdBPK_080940.1.1:pep;Derives_from=LdBPK_080940.1.1;product=term%3Dhypothetical protein
				ID=LdBPK_080950.1.1:pep;Derives_from=LdBPK_080950.1.1;Start_range=.,.;product=term%3Dcathepsin L-like protease (fragment)
				ID=LdBPK_080960.1.1:pep;Derives_from=LdBPK_080960.1.1;Start_range=.,.;product=term%3Dcathepsin L-like protease (fragment)
				ID=LdBPK_081000.1.1:pep;Derives_from=LdBPK_081000.1.1;product=term%3Dhistone deacetylase%2C putative
				ID=LdBPK_081001.1.1:pep;Derives_from=LdBPK_081001.1.1;product=term%3Dhypothetical protein%2C conserved
				ID=LdBPK_081010.1.1:pep;Derives_from=LdBPK_081010.1.1;product=term%3Dhypothetical protein%2C conserved
				ID=LdBPK_081020.1.1:pep;Derives_from=LdBPK_081020.1.1;product=term%3Dstress-induced protein sti1
				ID=LdBPK_081040.1.1:pep;Derives_from=LdBPK_081040.1.1;product=term%3Dphosphoribosylpyrophosphate synthetase
				ID=LdBPK_081050.1.1:pep;Derives_from=LdBPK_081050.1.1;product=term%3Dhypothetical protein%2C conserved
				ID=LdBPK_081060.1.1:pep;Derives_from=LdBPK_081060.1.1;product=term%3Dhypothetical protein%2C conserved
				ID=LdBPK_081070.1.1:pep;Derives_from=LdBPK_081070.1.1;product=term%3Dhypothetical protein%2C conserved
				ID=LdBPK_081090.1.1:pep;Derives_from=LdBPK_081090.1.1;product=term%3Dhypothetical protein%2C conserved
				ID=LdBPK_081100.1.1:pep;Derives_from=LdBPK_081100.1.1;Ontology_term=GO:0035735,GO:0035721;product=with%3DGeneDB:Tb927.5.3030%3Bis_preferred%3Dtrue%3Bterm%3DPutative intraflagellar transport protein D4%3Bevidence%3DInferred from Sequence Orthology%3Bdb_xref%3DGO_REF:0000024,with%3DGeneDB:Tb927.5.3030%3Bterm%3Dintraflagellar transport protein 122B%2C putative%3Bevidence%3DInferred from Sequence Ort…
				ID=LdBPK_081110.1.1:pep;Derives_from=LdBPK_081110.1.1;product=term%3Dhypothetical protein%2C conserved
				ID=LdBPK_081120.1.1:pep;Derives_from=LdBPK_081120.1.1;product=term%3Dhypothetical protein%2C conserved
				ID=LdBPK_081160.1.1:pep;Derives_from=LdBPK_081160.1.1;product=term%3Dhypothetical protein%2C conserved
				ID=LdBPK_081190.1.1:pep;Derives_from=LdBPK_081190.1.1;product=term%3Dhypothetical protein%2C conserved
				ID=LdBPK_081191.1.1:pep;Derives_from=LdBPK_081191.1.1;product=term%3Dhypothetical protein%2C unknown function
				ID=LdBPK_081220.1.1:pep;Derives_from=LdBPK_081220.1.1;product=term%3Dhypothetical protein%2C unknown function
				ID=LdBPK_081250.1.1:pep;Derives_from=LdBPK_081250.1.1;product=term%3Dprotein kinase%2C putative
				ID=LdBPK_081290.1.1:pep;Derives_from=LdBPK_081290.1.1;End_range=.,.;product=term%3Dbeta tubulin (fragment)
				ID=LdBPK_081030.1.1:pep;Derives_from=LdBPK_081030.1.1;product=term%3Dhypothetical protein%2C conserved
				ID=LdBPK_081080.1.1:pep;Derives_from=LdBPK_081080.1.1;Ontology_term=GO:0005739,GO:0043234,GO:0003729,GO:0006396,GO:1900864;product=with%3DGeneDB:Tb927.5.3010%3Bis_preferred%3Dtrue%3Bterm%3Dguide RNA binding protein%2C putative%3Bevidence%3DInferred from Sequence Orthology%3Bdb_xref%3DGO_REF:0000024,with%3DGeneDB:Tb927.5.3010%3Bterm%3DMRB1 complex subunit MRB3010%3Bevidence%3DInferred from Sequenc…
				ID=LdBPK_081130.1.1:pep;Derives_from=LdBPK_081130.1.1;product=term%3Dhypothetical protein%2C conserved
				ID=LdBPK_090010.1.1:pep;Derives_from=LdBPK_090010.1.1;product=term%3Dhypothetical protein%2C conserved
				ID=LdBPK_090020.1.1:pep;Derives_from=LdBPK_090020.1.1;product=term%3Dhypothetical protein%2C conserved
				ID=LdBPK_090030.1.1:pep;Derives_from=LdBPK_090030.1.1;product=term%3Dhypothetical protein%2C conserved
				ID=LdBPK_090040.1.1:pep;Derives_from=LdBPK_090040.1.1;product=term%3Dhypothetical protein%2C conserved
				ID=LdBPK_090050.1.1:pep;Derives_from=LdBPK_090050.1.1;product=term%3Dhypothetical protein%2C conserved
				ID=LdBPK_090060.1.1:pep;Derives_from=LdBPK_090060.1.1;product=term%3DN-acetyl-D-glucosaminylphosphatidylinositol de-N-acetylase
				ID=LdBPK_090170.1.1:pep;Derives_from=LdBPK_090170.1.1;product=term%3Dmicrotubule associated protein-like protein
				ID=LdBPK_090180.1.1:pep;Derives_from=LdBPK_090180.1.1;product=term%3DATG8/AUT7/APG8/PAZ2%2C putative
				ID=LdBPK_090190.1.1:pep;Derives_from=LdBPK_090190.1.1;End_range=.,.;product=term%3Dmicrotubule associated protein-like protein (fragment)
				ID=LdBPK_090455.1.1:pep;Dbxref=EC:2.7.1.-;Derives_from=LdBPK_090455.1.1;Ontology_term=GO:0000278,GO:0008283;Start_range=.,.;product=with%3DGeneDB:Tb927.11.12410%3Bis_preferred%3Dtrue%3Bterm%3Dkinetoplastid kinetochore protein 10%2C putative (fragment)%3Bevidence%3DInferred from Sequence Orthology%3Bdb_xref%3DGO_REF:0000024,term%3Dprotein kinase%2C putative (fragment)%3Brank%3D1
				ID=LdBPK_091630.1.1:pep;Derives_from=LdBPK_091630.1.1;product=term%3Dhypothetical protein%2C conserved
				ID=LdBPK_091640.1.1:pep;Derives_from=LdBPK_091640.1.1;product=term%3Dhypothetical protein%2C conserved
				ID=LdBPK_100510.1.1:pep;Derives_from=LdBPK_100510.1.1;End_range=.,.;product=term%3DGP63%2C leishmanolysin (fragment)
				ID=LdBPK_100520.1.1:pep;Derives_from=LdBPK_100520.1.1;product=term%3DGP63%2C leishmanolysin
				ID=LdBPK_100521.1.1:pep;Derives_from=LdBPK_100521.1.1;product=term%3Dhypothetical protein%2C unknown function
				ID=LdBPK_100760.1.1:pep;Derives_from=LdBPK_100760.1.1;Ontology_term=GO:0035524,GO:0070881,GO:0051955,GO:0002036,GO:0080144,GO:0006971,GO:0005886,GO:0022858,GO:0015193,GO:0090465,GO:0090461;eupathdb_uc=59473,59463;literature=PMID:22994895;product=term%3Damino acid permease 24%3Bdb_xref%3DPMID:22994895%3Bevidence%3DInferred from Mutant Phenotype
				ID=LdBPK_100770.1.1:pep;Derives_from=LdBPK_100770.1.1;Ontology_term=GO:0035524,GO:0070881,GO:0051955,GO:0002036,GO:0080144,GO:0006971,GO:0005886,GO:0022858,GO:0015193,GO:0090465,GO:0090461;eupathdb_uc=59463;literature=PMID:22994895;product=term%3Damino acid permease 24%3Bdb_xref%3DPMID:22994895%3Bevidence%3DInferred from Mutant Phenotype
				ID=LdBPK_101440.1.1:pep;Derives_from=LdBPK_101440.1.1;product=term%3Dphosphate-Repressible Phosphate Permease-like protein
				ID=LdBPK_101450.1.1:pep;Derives_from=LdBPK_101450.1.1;End_range=.,.;product=term%3Dpteridine transporter%2C putative (fragment)
				ID=LdBPK_101460.1.1:pep;Derives_from=LdBPK_101460.1.1;product=term%3Dfatty acid desaturase%2C putative
				ID=LdBPK_110070.1.1:pep;Derives_from=LdBPK_110070.1.1;End_range=.,.;product=term%3Dhypothetical protein%2C conserved (fragment)
				ID=LdBPK_110690.1.1:pep;Derives_from=LdBPK_110690.1.1;End_range=.,.;product=term%3Dhypothetical protein%2C conserved in leishmania (fragment)
				ID=LdBPK_111210.1.1:pep;Derives_from=LdBPK_111210.1.1;product=term%3DATP-binding cassette protein subfamily A%2C member 2%2C putative
				ID=LdBPK_111220.1.1:pep;Derives_from=LdBPK_111220.1.1;End_range=.,.;product=term%3DABC transporter-like protein (fragment)
				ID=LdBPK_120480.1.1:pep;Derives_from=LdBPK_120480.1.1;product=term%3Dvacuolar ATP synthase subunit%2C putative
				ID=LdBPK_120490.1.1:pep;Derives_from=LdBPK_120490.1.1;product=term%3Dglucose-6-phosphate isomerase
				ID=LdBPK_120661.1.1:pep;Derives_from=LdBPK_120661.1.1;product=term%3Dhypothetical protein%2C conserved
				ID=LdBPK_130010.1.1:pep;Derives_from=LdBPK_130010.1.1;product=term%3Dhypothetical protein%2C conserved
				ID=LdBPK_130020.1.1:pep;Derives_from=LdBPK_130020.1.1;product=term%3Dcis-prenyltransferase-like protein
				ID=LdBPK_130030.1.1:pep;Derives_from=LdBPK_130030.1.1;product=term%3Dhypothetical protein%2C conserved
				ID=LdBPK_131630.1.1:pep;Derives_from=LdBPK_131630.1.1;Start_range=.,.;product=term%3Dphosphoprotein phosphatase-like protein (fragment)
				ID=LdBPK_140730.1.1:pep;Derives_from=LdBPK_140730.1.1;Start_range=.,.;product=term%3Dfatty acid elongase%2C putative (fragment)
				ID=LdBPK_140710.1.1:pep;Derives_from=LdBPK_140710.1.1;product=term%3Dfatty acid elongase%2C putative
				ID=LdBPK_141200.1.1:pep;Derives_from=LdBPK_141200.1.1;product=term%3Dhypothetical protein%2C conserved
				ID=LdBPK_141210.1.1:pep;Derives_from=LdBPK_141210.1.1;product=term%3Dhypothetical protein%2C conserved
				ID=LdBPK_141220.1.1:pep;Derives_from=LdBPK_141220.1.1;product=term%3Dtub family protein-like protein
				ID=LdBPK_141230.1.1:pep;Derives_from=LdBPK_141230.1.1;product=term%3Dhypothetical protein
				ID=LdBPK_141240.1.1:pep;Derives_from=LdBPK_141240.1.1;product=term%3Denolase
				ID=LdBPK_150010.1.1:pep;Derives_from=LdBPK_150010.1.1;product=term%3Dhistone H4
				ID=LdBPK_150020.1.1:pep;Derives_from=LdBPK_150020.1.1;product=term%3Dhypothetical protein%2C conserved
				ID=LdBPK_150030.1.1:pep;Derives_from=LdBPK_150030.1.1;product=term%3DATP diphosphohydrolase
				ID=LdBPK_150040.1.1:pep;Derives_from=LdBPK_150040.1.1;product=term%3Dhypothetical protein%2C conserved
				ID=LdBPK_150050.1.1:pep;Derives_from=LdBPK_150050.1.1;product=term%3Dcytochrome-b5 reductase%2C putative
				ID=LdBPK_150070.1.1:pep;Derives_from=LdBPK_150070.1.1;product=term%3Dhypothetical protein%2C conserved
				ID=LdBPK_150080.1.1:pep;Derives_from=LdBPK_150080.1.1;product=term%3Dhypothetical protein%2C conserved
				ID=LdBPK_150090.1.1:pep;Derives_from=LdBPK_150090.1.1;Ontology_term=GO:0009376,GO:0070581,GO:0042645,GO:0006264;product=term%3DATP-dependent protease ATPase subunit HslU1%2C putative%3Bevidence%3DInferred from Sequence Orthology%3Bdb_xref%3DGO_REF:0000024%3Bwith%3DGeneDB:Tb927.5.1520
				ID=LdBPK_150100.1.1:pep;Derives_from=LdBPK_150100.1.1;product=term%3Dhypothetical protein%2C conserved
				ID=LdBPK_150110.1.1:pep;Derives_from=LdBPK_150110.1.1;product=term%3Dhypothetical protein%2C conserved
				ID=LdBPK_150120.1.1:pep;Derives_from=LdBPK_150120.1.1;product=term%3Dmitochondrial carrier protein%2C putative
				ID=LdBPK_150130.1.1:pep;Derives_from=LdBPK_150130.1.1;product=term%3DATP-dependent RNA helicase%2C putative
				ID=LdBPK_150140.1.1:pep;Derives_from=LdBPK_150140.1.1;product=term%3Dhypothetical protein%2C conserved
				ID=LdBPK_150150.1.1:pep;Derives_from=LdBPK_150150.1.1;product=term%3Dhypothetical protein%2C unknown function
				ID=LdBPK_150160.1.1:pep;Derives_from=LdBPK_150160.1.1;product=term%3Dhypothetical protein%2C conserved
				ID=LdBPK_150170.1.1:pep;Derives_from=LdBPK_150170.1.1;product=term%3Dprotein phosphatase 2C%2C putative
				ID=LdBPK_150180.1.1:pep;Derives_from=LdBPK_150180.1.1;product=term%3Dserine/threonine-protein kinase%2C putative
				ID=LdBPK_150190.1.1:pep;Derives_from=LdBPK_150190.1.1;product=term%3Dhypothetical protein%2C conserved
				ID=LdBPK_150200.1.1:pep;Derives_from=LdBPK_150200.1.1;product=term%3Dhypothetical protein%2C conserved
				ID=LdBPK_150210.1.1:pep;Derives_from=LdBPK_150210.1.1;product=term%3Dhypothetical protein%2C conserved
				ID=LdBPK_150220.1.1:pep;Derives_from=LdBPK_150220.1.1;product=term%3D60S ribosomal protein L13a%2C putative
				ID=LdBPK_150230.1.1:pep;Derives_from=LdBPK_150230.1.1;product=term%3Dhypothetical protein%2C conserved
				ID=LdBPK_150240.1.1:pep;Derives_from=LdBPK_150240.1.1;product=term%3Dprotein phosphatase 1 catalitic subunit%2C putative
				ID=LdBPK_150250.1.1:pep;Derives_from=LdBPK_150250.1.1;product=term%3Dhypothetical protein%2C conserved
				ID=LdBPK_150260.1.1:pep;Derives_from=LdBPK_150260.1.1;product=term%3Dhypothetical protein%2C conserved
				ID=LdBPK_150270.1.1:pep;Derives_from=LdBPK_150270.1.1;product=term%3Dlysyl-tRNA synthetase%2C putative
				ID=LdBPK_150280.1.1:pep;Derives_from=LdBPK_150280.1.1;product=term%3Dnonspecific lipid-transfer protein%2C putative
				ID=LdBPK_150290.1.1:pep;Derives_from=LdBPK_150290.1.1;product=term%3Dhypothetical protein%2C conserved
				ID=LdBPK_150300.1.1:pep;Derives_from=LdBPK_150300.1.1;product=term%3Dhypothetical protein%2C conserved
				ID=LdBPK_150310.1.1:pep;Derives_from=LdBPK_150310.1.1;product=term%3Dreplication Factor A 28 kDa subunit%2C putative
				ID=LdBPK_150320.1.1:pep;Derives_from=LdBPK_150320.1.1;End_range=.,.;product=term%3Dribonucleoprotein p18%2C mitochondrial precursor%2C putative (fragment)
				ID=LdBPK_150340.1.1:pep;Derives_from=LdBPK_150340.1.1;product=term%3Dhypothetical protein%2C conserved
				ID=LdBPK_150350.1.1:pep;Derives_from=LdBPK_150350.1.1;product=term%3Dinhibitor of serine peptidase (ISP)%2C putative%3Bis_preferred%3Dtrue,term%3DEcotin-like protein%3Brank%3D1
				ID=LdBPK_150360.1.1:pep;Derives_from=LdBPK_150360.1.1;product=term%3Dhypothetical protein%2C conserved
				ID=LdBPK_150370.1.1:pep;Derives_from=LdBPK_150370.1.1;Ontology_term=GO:0016787;product=with%3DUniProtKB:ICME_ARATH|PANTHER:PTHR23024:SF43%3Bevidence%3DInferred from Sequence or Structural Similarity%3Bterm%3DIsoprenylcysteine alpha-carbonyl methylesterase%2C putative
				ID=LdBPK_150380.1.1:pep;Derives_from=LdBPK_150380.1.1;product=term%3Dhypothetical protein%2C conserved
				ID=LdBPK_150390.1.1:pep;Derives_from=LdBPK_150390.1.1;product=term%3Dhypothetical protein%2C conserved
				ID=LdBPK_150400.1.1:pep;Derives_from=LdBPK_150400.1.1;product=term%3Dhypothetical protein%2C conserved
				ID=LdBPK_150410.1.1:pep;Derives_from=LdBPK_150410.1.1;product=term%3Dhypothetical protein%2C conserved
				ID=LdBPK_150420.1.1:pep;Derives_from=LdBPK_150420.1.1;End_range=.,.;product=term%3D60S acidic ribosomal protein%2C putative (fragment)
				ID=LdBPK_150430.1.1:pep;Derives_from=LdBPK_150430.1.1;product=term%3D60S acidic ribosomal protein%2C putative
				ID=LdBPK_150440.1.1:pep;Derives_from=LdBPK_150440.1.1;product=term%3Dcytoplasmic l-asparaginase i-like protein
				ID=LdBPK_150450.1.1:pep;Derives_from=LdBPK_150450.1.1;product=term%3Dhypothetical protein%2C conserved
				ID=LdBPK_150460.1.1:pep;Derives_from=LdBPK_150460.1.1;product=term%3Dhypothetical protein%2C conserved
				ID=LdBPK_150470.1.1:pep;Derives_from=LdBPK_150470.1.1;product=term%3Dhypothetical protein%2C conserved
				ID=LdBPK_150330.1.1:pep;Derives_from=LdBPK_150330.1.1;product=term%3Dribonucleoprotein p18%2C mitochondrial precursor%2C putative
				ID=LdBPK_150490.1.1:pep;Derives_from=LdBPK_150490.1.1;End_range=.,.;product=term%3Dhypothetical protein (fragment)
				ID=LdBPK_150500.1.1:pep;Derives_from=LdBPK_150500.1.1;product=term%3Dhypothetical protein
				ID=LdBPK_150510.1.1:pep;Derives_from=LdBPK_150510.1.1;product=term%3Dhypothetical protein%2C conserved
				ID=LdBPK_150520.1.1:pep;Derives_from=LdBPK_150520.1.1;product=term%3Dkatanin-like protein
				ID=LdBPK_150530.1.1:pep;Derives_from=LdBPK_150530.1.1;Ontology_term=GO:0042784,GO:0052190;product=term%3Decotin%2C putative
				ID=LdBPK_150540.1.1:pep;Derives_from=LdBPK_150540.1.1;Ontology_term=GO:0042784,GO:0052190;product=term%3Decotin%2C putative%3Bevidence%3DInferred from Sequence Orthology%3Bdb_xref%3DGO_REF:0000024%3Bwith%3DGeneDB:LmjF.15.0520
				ID=LdBPK_150550.1.1:pep;Derives_from=LdBPK_150550.1.1;product=term%3Dhypothetical protein%2C conserved
				ID=LdBPK_150560.1.1:pep;Derives_from=LdBPK_150560.1.1;product=term%3Dhypothetical protein%2C conserved
				ID=LdBPK_150580.1.1:pep;Derives_from=LdBPK_150580.1.1;product=term%3Dhypothetical protein%2C conserved
				ID=LdBPK_150590.1.1:pep;Derives_from=LdBPK_150590.1.1;product=term%3Dhypothetical protein%2C unknown function
				ID=LdBPK_150600.1.1:pep;Derives_from=LdBPK_150600.1.1;product=term%3Dhypothetical protein%2C conserved
				ID=LdBPK_150610.1.1:pep;Derives_from=LdBPK_150610.1.1;product=term%3Dhypothetical protein%2C conserved
				ID=LdBPK_150630.1.1:pep;Derives_from=LdBPK_150630.1.1;product=term%3Dhypothetical protein%2C conserved
				ID=LdBPK_150640.1.1:pep;Derives_from=LdBPK_150640.1.1;product=term%3Dhypothetical protein%2C unknown function
				ID=LdBPK_150650.1.1:pep;Derives_from=LdBPK_150650.1.1;product=term%3Dhypothetical protein%2C conserved
				ID=LdBPK_150660.1.1:pep;Derives_from=LdBPK_150660.1.1;product=term%3Dhypothetical protein%2C unknown function
				ID=LdBPK_150670.1.1:pep;Derives_from=LdBPK_150670.1.1;product=term%3Dhypothetical protein%2C conserved
				ID=LdBPK_150680.1.1:pep;Derives_from=LdBPK_150680.1.1;product=term%3Dhypothetical protein%2C unknown function
				ID=LdBPK_150690.1.1:pep;Derives_from=LdBPK_150690.1.1;product=term%3Dhypothetical protein%2C conserved
				ID=LdBPK_150570.1.1:pep;Derives_from=LdBPK_150570.1.1;product=term%3Dhypothetical protein%2C unknown function
				ID=LdBPK_150620.1.1:pep;Derives_from=LdBPK_150620.1.1;product=term%3Dhypothetical protein
				ID=LdBPK_150700.1.1:pep;Derives_from=LdBPK_150700.1.1;product=term%3Dhypothetical protein%2C conserved
				ID=LdBPK_150710.1.1:pep;Derives_from=LdBPK_150710.1.1;product=term%3Dhypothetical protein%2C conserved
				ID=LdBPK_150720.1.1:pep;Derives_from=LdBPK_150720.1.1;product=term%3Dhypothetical protein%2C conserved
				ID=LdBPK_150740.1.1:pep;Derives_from=LdBPK_150740.1.1;product=term%3Dhypothetical protein%2C conserved
				ID=LdBPK_150760.1.1:pep;Derives_from=LdBPK_150760.1.1;product=term%3Dflavoprotein monooxygenase%2C putative
				ID=LdBPK_150770.1.1:pep;Derives_from=LdBPK_150770.1.1;product=term%3Dhypothetical protein%2C conserved
				ID=LdBPK_150750.1.1:pep;Derives_from=LdBPK_150750.1.1;product=term%3Dhypothetical protein%2C conserved
				ID=LdBPK_150780.1.1:pep;Derives_from=LdBPK_150780.1.1;product=term%3Dhypothetical protein%2C unknown function
				ID=LdBPK_150790.1.1:pep;Derives_from=LdBPK_150790.1.1;product=term%3Dhypothetical protein%2C unknown function
				ID=LdBPK_150810.1.1:pep;Derives_from=LdBPK_150810.1.1;product=term%3Dprotein kinase%2C putative
				ID=LdBPK_150830.1.1:pep;Derives_from=LdBPK_150830.1.1;product=term%3Dhypothetical protein%2C unknown function
				ID=LdBPK_150800.1.1:pep;Derives_from=LdBPK_150800.1.1;product=term%3DATP-binding cassette protein subfamily A%2C member 7%2C putative
				ID=LdBPK_150820.1.1:pep;Derives_from=LdBPK_150820.1.1;product=term%3Dhypothetical protein%2C conserved
				ID=LdBPK_150840.1.1:pep;Derives_from=LdBPK_150840.1.1;product=term%3Dhypothetical protein%2C conserved
				ID=LdBPK_150850.1.1:pep;Derives_from=LdBPK_150850.1.1;product=term%3Dhypothetical protein%2C conserved
				ID=LdBPK_150860.1.1:pep;Derives_from=LdBPK_150860.1.1;product=term%3Dhypothetical protein%2C conserved
				ID=LdBPK_150870.1.1:pep;Derives_from=LdBPK_150870.1.1;product=term%3Dhypothetical protein%2C conserved
				ID=LdBPK_150880.1.1:pep;Derives_from=LdBPK_150880.1.1;product=term%3Dhypothetical protein%2C conserved
				ID=LdBPK_150890.1.1:pep;Derives_from=LdBPK_150890.1.1;product=term%3Dhypothetical protein%2C conserved
				ID=LdBPK_150900.1.1:pep;Derives_from=LdBPK_150900.1.1;product=term%3Dhypothetical protein%2C conserved
				ID=LdBPK_150920.1.1:pep;Derives_from=LdBPK_150920.1.1;product=term%3Dhypothetical protein%2C conserved
				ID=LdBPK_150930.1.1:pep;Derives_from=LdBPK_150930.1.1;product=term%3Dhypothetical protein%2C conserved
				ID=LdBPK_150940.1.1:pep;Derives_from=LdBPK_150940.1.1;product=term%3Dmyo-inositol-1 phosphatase%2C putative
				ID=LdBPK_150960.1.1:pep;Derives_from=LdBPK_150960.1.1;product=term%3Dhypothetical protein%2C conserved
				ID=LdBPK_150970.1.1:pep;Derives_from=LdBPK_150970.1.1;Start_range=.,.;product=term%3Dhypothetical protein%2C conserved (fragment)
				ID=LdBPK_150980.1.1:pep;Derives_from=LdBPK_150980.1.1;product=term%3Dprotein phosphatase 2A regulatory subunit%2C putative
				ID=LdBPK_150990.1.1:pep;Derives_from=LdBPK_150990.1.1;product=term%3Dcalmodulin-like protein
				ID=LdBPK_151000.1.1:pep;Derives_from=LdBPK_151000.1.1;product=term%3Dhypothetical protein%2C conserved
				ID=LdBPK_151020.1.1:pep;Derives_from=LdBPK_151020.1.1;Ontology_term=GO:0005741,GO:0005758,GO:0016972,GO:0055114,GO:0045041;product=with%3DGeneDB:Tb927.9.6060%3Bis_preferred%3Dtrue%3Bterm%3DPresent in the outer mitochondrial membrane proteome 4%3Bevidence%3DInferred from Sequence Orthology%3Bdb_xref%3DPMID:23221899,with%3DPANTHER:PTHR12645|UniProtKB:ALR_HUMAN|InterPro:IPR017905|UniProtKB:ERV1_YEAS…
				ID=LdBPK_151030.1.1:pep;Derives_from=LdBPK_151030.1.1;product=term%3DNAD/FAD dependent dehydrogenase%2C putative
				ID=LdBPK_151050.1.1:pep;Derives_from=LdBPK_151050.1.1;product=term%3Dsuccinate dehydrogenase%2C putative
				ID=LdBPK_151070.1.1:pep;Derives_from=LdBPK_151070.1.1;product=term%3Dglutamate dehydrogenase
				ID=LdBPK_151080.1.1:pep;Derives_from=LdBPK_151080.1.1;product=term%3Dsolanesyl-diphosphate synthase%2C putative
				ID=LdBPK_151090.1.1:pep;Derives_from=LdBPK_151090.1.1;product=term%3Dhypothetical protein%2C conserved
				ID=LdBPK_150910.1.1:pep;Derives_from=LdBPK_150910.1.1;product=term%3Dhypothetical protein%2C conserved
				ID=LdBPK_151040.1.1:pep;Derives_from=LdBPK_151040.1.1;Ontology_term=GO:0030896,GO:0005634,GO:0006974;product=term%3DDNA repair protein Rad9%2C putative%3Bevidence%3DInferred from Sequence Orthology%3Bdb_xref%3DGO_REF:0000024%3Bwith%3DGeneDB:LmjF.15.0980
				ID=LdBPK_150950.1.1:pep;Derives_from=LdBPK_150950.1.1;product=term%3DATP-binding cassette protein subfamily G%2C member 4%2C putative
				ID=LdBPK_151110.1.1:pep;Derives_from=LdBPK_151110.1.1;Start_range=.,.;product=term%3Ddevelopmentally regulated protein%2C putative (fragment)
				ID=LdBPK_151150.1.1:pep;Derives_from=LdBPK_151150.1.1;product=term%3Dhypothetical protein%2C conserved
				ID=LdBPK_151170.1.1:pep;Derives_from=LdBPK_151170.1.1;product=term%3Dhypothetical protein%2C conserved
				ID=LdBPK_151190.1.1:pep;Derives_from=LdBPK_151190.1.1;product=term%3D60S acidic ribosomal protein P2
				ID=LdBPK_151200.1.1:pep;Derives_from=LdBPK_151200.1.1;product=term%3D60S acidic ribosomal protein P2
				ID=LdBPK_151210.1.1:pep;Derives_from=LdBPK_151210.1.1;product=term%3Dinositol/phosphatidylinositol phosphatase%2C putative
				ID=LdBPK_151220.1.1:pep;Derives_from=LdBPK_151220.1.1;product=term%3Dhypothetical protein%2C unknown function
				ID=LdBPK_151160.1.1:pep;Derives_from=LdBPK_151160.1.1;product=term%3Dhypothetical protein%2C conserved
				ID=LdBPK_151180.1.1:pep;Derives_from=LdBPK_151180.1.1;product=term%3Dprotein kinase%2C putative
				ID=LdBPK_151230.1.1:pep;Derives_from=LdBPK_151230.1.1;product=term%3Dnucleoside transporter 1%2C putative
				ID=LdBPK_151240.1.1:pep;Derives_from=LdBPK_151240.1.1;Start_range=.,.;product=term%3Dnucleoside transporter 1%2C putative (fragment)
				ID=LdBPK_151260.1.1:pep;Derives_from=LdBPK_151260.1.1;Start_range=.,.;product=term%3Dnucleoside transporter 1%2C putative (fragment)
				ID=LdBPK_151270.1.1:pep;Derives_from=LdBPK_151270.1.1;product=term%3Dhypothetical protein%2C conserved
				ID=LdBPK_151280.1.1:pep;Derives_from=LdBPK_151280.1.1;product=term%3Dhypothetical protein%2C conserved
				ID=LdBPK_151290.1.1:pep;Derives_from=LdBPK_151290.1.1;product=term%3Dhypothetical protein%2C conserved
				ID=LdBPK_151300b.1.1:pep;Derives_from=LdBPK_151300b.1.1;product=term%3Dhypothetical protein%2C conserved
				ID=LdBPK_151320.1.1:pep;Derives_from=LdBPK_151320.1.1;product=term%3Dubiquitin hydrolase%2C putative
				ID=LdBPK_151330.1.1:pep;Derives_from=LdBPK_151330.1.1;product=term%3DMGT1 magnesium transporter
				ID=LdBPK_151350.1.1:pep;Derives_from=LdBPK_151350.1.1;product=term%3Dactin-like protein%2C putative
				ID=LdBPK_151360.1.1:pep;Derives_from=LdBPK_151360.1.1;product=term%3Dhypothetical protein%2C conserved
				ID=LdBPK_151370.1.1:pep;Derives_from=LdBPK_151370.1.1;product=term%3Dhypothetical protein
				ID=LdBPK_151380.1.1:pep;Derives_from=LdBPK_151380.1.1;product=term%3Dhypothetical protein%2C conserved
				ID=LdBPK_151390.1.1:pep;Derives_from=LdBPK_151390.1.1;product=term%3Dhypothetical protein%2C conserved
				ID=LdBPK_151400.1.1:pep;Derives_from=LdBPK_151400.1.1;product=term%3Dhypothetical protein%2C conserved
				ID=LdBPK_151420.1.1:pep;Derives_from=LdBPK_151420.1.1;product=term%3Dhypothetical protein%2C conserved
				ID=LdBPK_151430.1.1:pep;Derives_from=LdBPK_151430.1.1;product=term%3Dnucleolar RNA binding protein%2C putative
				ID=LdBPK_151440.1.1:pep;Derives_from=LdBPK_151440.1.1;product=term%3Dhypothetical protein%2C conserved
				ID=LdBPK_151450.1.1:pep;Derives_from=LdBPK_151450.1.1;product=term%3Dhypothetical protein%2C conserved
				ID=LdBPK_151460.1.1:pep;Dbxref=EC:6.3.2.-;Derives_from=LdBPK_151460.1.1;Ontology_term=GO:0008270,GO:0030433,GO:0000836,GO:0005783,GO:0005789,GO:0004842,GO:0006986;product=with%3DUniProtKB:HRD1_SCHPO|UniProtKB:HRD1_YEAST|UniProtKB:SYVN1_HUMAN%3Bevidence%3DInferred from Sequence Alignment%3Bterm%3DERAD-associated E3 ubiquitin-protein ligase HRD1%2C putative
				ID=LdBPK_151470.1.1:pep;Derives_from=LdBPK_151470.1.1;product=term%3Dmismatch repair protein MSH3%2C putative
				ID=LdBPK_151480.1.1:pep;Derives_from=LdBPK_151480.1.1;product=term%3Dhypothetical protein%2C conserved
				ID=LdBPK_151490.1.1:pep;Derives_from=LdBPK_151490.1.1;product=term%3Dglutaminyl-tRNA synthetase%2C putative
				ID=LdBPK_151500.1.1:pep;Derives_from=LdBPK_151500.1.1;product=term%3Dproliferative cell nuclear antigen (PCNA)%2C putative
				ID=LdBPK_151510.1.1:pep;Derives_from=LdBPK_151510.1.1;product=term%3Dphosphomevalonate kinase-like protein
				ID=LdBPK_151520.1.1:pep;Derives_from=LdBPK_151520.1.1;product=term%3Dhypothetical protein%2C conserved
				ID=LdBPK_151530.1.1:pep;Derives_from=LdBPK_151530.1.1;product=term%3Dribosomal protein S6%2C putative
				ID=LdBPK_151560.1.1:pep;Derives_from=LdBPK_151560.1.1;product=term%3Dhypothetical protein%2C conserved
				ID=LdBPK_151570.1.1:pep;Derives_from=LdBPK_151570.1.1;product=term%3Dhypothetical protein%2C conserved
				ID=LdBPK_151580.1.1:pep;Derives_from=LdBPK_151580.1.1;product=term%3Dhypothetical protein%2C conserved
				ID=LdBPK_151590.1.1:pep;Derives_from=LdBPK_151590.1.1;product=term%3Dhypothetical protein%2C conserved
				ID=LdBPK_151600.1.1:pep;Derives_from=LdBPK_151600.1.1;product=term%3Dpresenilin-like aspartic peptidase%2C putative
				ID=LdBPK_151610.1.1:pep;Derives_from=LdBPK_151610.1.1;product=term%3Dhypothetical protein%2C conserved
				ID=LdBPK_151620.1.1:pep;Derives_from=LdBPK_151620.1.1;product=term%3Dhypothetical protein%2C conserved
				ID=LdBPK_151630.1.1:pep;Derives_from=LdBPK_151630.1.1;product=term%3Dprotein kinase%2C putative
				ID=LdBPK_151640.1.1:pep;Derives_from=LdBPK_151640.1.1;product=term%3Dcondensin subunit 1%2C putative
				ID=LdBPK_151650.1.1:pep;Derives_from=LdBPK_151650.1.1;product=term%3Dhypothetical protein%2C conserved
				ID=LdBPK_151340.1.1:pep;Derives_from=LdBPK_151340.1.1;Ontology_term=GO:0016281;product=with%3DGeneDB:Tb927.9.5460%3Bevidence%3DInferred from Sequence Orthology%3Bterm%3DEukaryotic translation initiation factor 4 gamma type 2%2C putative
				ID=LdBPK_151410.1.1:pep;Derives_from=LdBPK_151410.1.1;product=term%3Dactin-related protein 3%2C putative arp3
				ID=LdBPK_151540.1.1:pep;Derives_from=LdBPK_151540.1.1;product=term%3DcAMP specific phosphodiesterase%2C putative
				ID=LdBPK_151310.1.1:pep;Derives_from=LdBPK_151310.1.1;product=term%3Dmitochondrial DNA topoisomerase II
				ID=LdBPK_161010.1.1:pep;Derives_from=LdBPK_161010.1.1;End_range=.,.;product=term%3Dhypothetical protein%2C conserved (fragment)
				ID=LdBPK_161070.1.1:pep;Derives_from=LdBPK_161070.1.1;End_range=.,.;product=term%3Dhypothetical protein%2C unknown function (fragment)
				ID=LdBPK_161550.1.1:pep;Derives_from=LdBPK_161550.1.1;Start_range=.,.;product=term%3Dkinesin%2C putative (fragment)
				ID=LdBPK_161570.1.1:pep;Derives_from=LdBPK_161570.1.1;Start_range=.,.;product=term%3Dkinesin%2C putative (fragment)
				ID=LdBPK_170140.1.1:pep;Derives_from=LdBPK_170140.1.1;Start_range=.,.;product=term%3Dreceptor-type adenylate cyclase b (fragment)
				ID=LdBPK_170170.1.1:pep;Derives_from=LdBPK_170170.1.1;product=term%3Delongation factor 1-alpha
				ID=LdBPK_170200.1.1:pep;Derives_from=LdBPK_170200.1.1;Start_range=.,.;product=term%3Delongation factor 1-alpha (fragment)
				ID=LdBPK_171590.1.1:pep;Derives_from=LdBPK_171590.1.1;product=term%3Dhypothetical protein%2C conserved
				ID=LdBPK_181060.1.1:pep;Derives_from=LdBPK_181060.1.1;product=term%3Dhypothetical protein%2C conserved
				ID=LdBPK_181230.1.1:pep;Derives_from=LdBPK_181230.1.1;End_range=.,.;product=term%3Dprolyl-tRNA synthetase%2C putative (fragment)
				ID=LdBPK_181490.1.1:pep;Dbxref=GB:AF109296,UniProtKB:ATXA_LEIDO,EC:3.6.3.6;Derives_from=LdBPK_181490.1.1;End_range=.,.;eupathdb_uc=100002640;literature=PMID:2828921,PMID:2469011;product=term%3DP-type H+-ATPase 1A%2C putative (fragment)%3Bdb_xref%3DPMID:2828921|PMID:2469011%3Bevidence%3DInferred from Sequence or Structural Similarity
				ID=LdBPK_181500.1.1:pep;Dbxref=GB:AF109296,UniProtKB:ATXA_LEIDO,EC:3.6.3.6;Derives_from=LdBPK_181500.1.1;Start_range=.,.;literature=PMID:2828921,PMID:2469011;product=term%3DP-type H+-ATPase 1A%2C putative (fragment)%3Bdb_xref%3DPMID:2828921|PMID:2469011%3Bevidence%3DInferred from Sequence or Structural Similarity
				ID=LdBPK_181510.1.1:pep;Dbxref=GB:AF109296,UniProtKB:ATXB_LEIDO,EC:3.6.3.6;Derives_from=LdBPK_181510.1.1;literature=PMID:2828921,PMID:2469011;product=term%3DP-type H+-ATPase 1B%2C putative%3Bdb_xref%3DPMID:2828921|PMID:2469011%3Bevidence%3DInferred from Sequence or Structural Similarity
				ID=LdBPK_190690.1.1:pep;Derives_from=LdBPK_190690.1.1;End_range=.,.;product=term%3Dkinesin%2C putative (fragment)
				ID=LdBPK_191340.1.1:pep;Derives_from=LdBPK_191340.1.1;End_range=.,.;product=term%3Dglycerol uptake protein%2C putative (fragment)
				ID=LdBPK_191350.1.1:pep;Derives_from=LdBPK_191350.1.1;End_range=.,.;product=term%3Dglycerol uptake protein%2C putative (fragment)
				ID=LdBPK_191340.1.1:pep;Derives_from=LdBPK_191340.1.1;End_range=.,.;product=term%3Dglycerol uptake protein%2C putative (fragment)
				ID=LdBPK_191350.1.1:pep;Derives_from=LdBPK_191350.1.1;End_range=.,.;product=term%3Dglycerol uptake protein%2C putative (fragment)
				ID=LdBPK_191670.1.1:pep;Derives_from=LdBPK_191670.1.1;product=term%3Dhypothetical protein%2C unknown function
				ID=LdBPK_200120.1.1:pep;Derives_from=LdBPK_200120.1.1;Start_range=.,.;product=term%3Dphosphoglycerate kinase B%2C cytosolic (fragment)
				ID=LdBPK_201220.1.1:pep;Derives_from=LdBPK_201220.1.1;End_range=.,.;product=term%3Dcalpain-like cysteine peptidase%2C putative (fragment)
				ID=LdBPK_201740.1.1:pep;Derives_from=LdBPK_201740.1.1;Start_range=.,.;product=with%3DInterPro:IPR017439%3Bevidence%3DInferred from Sequence or Structural Similarity%3Bterm%3Damidohydrolase%2C putative (fragment)
				ID=LdBPK_201750.1.1:pep;Derives_from=LdBPK_201750.1.1;product=term%3Dhypothetical protein%2C conserved
				ID=LdBPK_201760.1.1:pep;Derives_from=LdBPK_201760.1.1;product=term%3Dhypothetical protein%2C conserved
				ID=LdBPK_201770.1.1:pep;Derives_from=LdBPK_201770.1.1;product=term%3Dhypothetical protein%2C conserved
				ID=LdBPK_201780.1.1:pep;Derives_from=LdBPK_201780.1.1;product=term%3Dhypothetical protein%2C conserved
				ID=LdBPK_201790.1.1:pep;Derives_from=LdBPK_201790.1.1;product=term%3Dhypothetical protein%2C conserved
				ID=LdBPK_210310.1.1:pep;Derives_from=LdBPK_210310.1.1;End_range=.,.;product=term%3Dhexokinase%2C putative (fragment)
				ID=LdBPK_210770.1.1:pep;Derives_from=LdBPK_210770.1.1;product=term%3DATP-binding cassette protein subfamily E%2C member 1%2C putative
				ID=LdBPK_210780.1.1:pep;Derives_from=LdBPK_210780.1.1;product=term%3Dhypothetical protein%2C conserved
				ID=LdBPK_220560.1.1:pep;Derives_from=LdBPK_220560.1.1;product=term%3D3'a2rel-related protein
				ID=LdBPK_220650.1.1:pep;Derives_from=LdBPK_220650.1.1;product=term%3Dhypothetical protein%2C conserved
				ID=LdBPK_220660.1.1:pep;Derives_from=LdBPK_220660.1.1;product=term%3D5'a2rel-related protein
				ID=LdBPK_220670.1.1:pep;Derives_from=LdBPK_220670.1.1;End_range=.,.;product=term%3Dhypothetical protein (fragment)
				ID=LdBPK_220640.1.1:pep;Derives_from=LdBPK_220640.1.1;product=term%3Dhypothetical protein%2C conserved
				ID=LdBPK_220670.1.1:pep;Derives_from=LdBPK_220670.1.1;End_range=.,.;product=term%3Dhypothetical protein (fragment)
				ID=LdBPK_021560.1.1:pep;Derives_from=LdBPK_021560.1.1;Start_range=.,.;product=term%3Dmitochondrial chaperone%2C putative (fragment)%3Bis_preferred%3Dtrue%3Bevidence%3DInferred from Sequence or Structural Similarity%3Bwith%3DUniProtKB:BCS1_SCHPO|PANTHER:PTHR23070,with%3DUniProtKB:BCS1_SCHPO|PANTHER:PTHR23070%3Bterm%3DBCS1 AAA-Type ATPase%2C putative (fragment)%3Bevidence%3DInferred from Sequence o…
				ID=LdBPK_021560.1.1:pep;Derives_from=LdBPK_021560.1.1;Start_range=.,.;product=term%3Dmitochondrial chaperone%2C putative (fragment)%3Bis_preferred%3Dtrue%3Bevidence%3DInferred from Sequence or Structural Similarity%3Bwith%3DUniProtKB:BCS1_SCHPO|PANTHER:PTHR23070,with%3DUniProtKB:BCS1_SCHPO|PANTHER:PTHR23070%3Bterm%3DBCS1 AAA-Type ATPase%2C putative (fragment)%3Bevidence%3DInferred from Sequence o…
				ID=LdBPK_230270.1.1:pep;Derives_from=LdBPK_230270.1.1;product=term%3Dhypothetical protein%2C conserved
				ID=LdBPK_230280.1.1:pep;Derives_from=LdBPK_230280.1.1;product=term%3Dterbinafine resistance locus protein (yip1)
				ID=LdBPK_230290.1.1:pep;Derives_from=LdBPK_230290.1.1;End_range=.,.;product=term%3DABC-thiol transporter (fragment)
				ID=LdBPK_230300.1.1:pep;Derives_from=LdBPK_230300.1.1;product=term%3Dargininosuccinate synthase%2C putative
				ID=LdBPK_230880.1.1:pep;Derives_from=LdBPK_230880.1.1;Start_range=.,.;product=term%3Dacetyl-CoA synthetase%2C putative (fragment)
				ID=LdBPK_231330.1.1:pep;Derives_from=LdBPK_231330.1.1;Start_range=.,.;product=term%3Dhypothetical protein%2C unknown function (fragment)
				ID=LdBPK_231340.1.1:pep;Derives_from=LdBPK_231340.1.1;product=term%3Dhypothetical protein%2C unknown function
				ID=LdBPK_231380.1.1:pep;Derives_from=LdBPK_231380.1.1;product=term%3Dhypothetical protein%2C unknown function
				ID=LdBPK_231370.1.1:pep;Derives_from=LdBPK_231370.1.1;product=term%3Dhypothetical protein%2C conserved
				ID=LdBPK_240350.1.1:pep;Derives_from=LdBPK_240350.1.1;End_range=.,.;product=term%3DCMP-sialic acid transporter%2C putative (fragment)
				ID=LdBPK_241430.1.1:pep;Derives_from=LdBPK_241430.1.1;End_range=.,.;product=term%3Dhypothetical protein%2C conserved (fragment)
				ID=LdBPK_020010.1.1:pep;Derives_from=LdBPK_020010.1.1;product=term%3Daminopeptidase P1%2C putative
				ID=LdBPK_252550.1.1:pep;Derives_from=LdBPK_252550.1.1;product=term%3Dtagatose-6-phosphate kinase-like protein
				ID=LdBPK_052580.1.1:pep;Derives_from=LdBPK_052580.1.1;Start_range=.,.;product=term%3DATP synthase subunit beta%2C mitochondrial%2C putative (fragment)%3Bis_preferred%3Dtrue%3Bevidence%3DInferred from Sequence Alignment%3Bwith%3DGeneDB:Tb927.3.1380,with%3DGeneDB:Tb927.3.1380%3Bterm%3DATP synthase F1%2C beta subunit%2C putative (fragment)%3Bevidence%3DInferred from Sequence Alignment%3Brank%3D1
				ID=LdBPK_260091.1.1:pep;Derives_from=LdBPK_260091.1.1;product=term%3Dhypothetical protein%2C conserved
				ID=LdBPK_260090.1.1:pep;Derives_from=LdBPK_260090.1.1;product=term%3Dhypothetical protein%2C conserved
				ID=LdBPK_260110.1.1:pep;Derives_from=LdBPK_260110.1.1;product=term%3Dhypothetical protein%2C conserved
				ID=LdBPK_270830.1.1:pep;Derives_from=LdBPK_270830.1.1;Start_range=.,.;product=term%3DATP-binding cassette protein subfamily A%2C member 8%2C putative (fragment)
				ID=LdBPK_270840.1.1:pep;Derives_from=LdBPK_270840.1.1;product=term%3DATP-binding cassette protein subfamily A%2C member 9%2C putative
				ID=LdBPK_271460.1.1:pep;Derives_from=LdBPK_271460.1.1;product=term%3Ddiacylglycerol acyltransferase%2C putative
				ID=LdBPK_271500.1.1:pep;Derives_from=LdBPK_271500.1.1;product=term%3Damino acid transporter%2C putative
				ID=LdBPK_271490.1.1:pep;Derives_from=LdBPK_271490.1.1;product=term%3Dhypothetical protein%2C conserved
				ID=LdBPK_271710.1.1:pep;Dbxref=EC:4.1.1.49;Derives_from=LdBPK_271710.1.1;Ontology_term=GO:0020015,GO:0031514,GO:0012506,GO:0008017,GO:0006094,GO:0000331;product=with%3DGeneDB:Tb927.2.4210%3Bis_preferred%3Dtrue%3Bterm%3Dglycosomal protein P60%3Bevidence%3DInferred from Sequence Orthology%3Bdb_xref%3DGO_REF:0000024,with%3DGeneDB:Tb927.2.4210%3Bterm%3DPhosphoenolpyruvate carboxykinase [ATP]%2C glyco…
				ID=LdBPK_272470.1.1:pep;Derives_from=LdBPK_272470.1.1;End_range=.,.;product=term%3Dhypothetical protein%2C conserved (fragment)
				ID=LdBPK_072480.1.1:pep;Derives_from=LdBPK_072480.1.1;product=with%3DUniProtKB:RLA0_YEAST|PANTHER:PTHR21141|InterPro:IPR001790%3Bevidence%3DInferred from Sequence or Structural Similarity%3Bterm%3D60S acidic ribosomal protein P0%2C putative
				ID=LdBPK_280010.1.1:pep;Derives_from=LdBPK_280010.1.1;product=term%3Dhypothetical protein%2C conserved
				ID=LdBPK_280020.1.1:pep;Derives_from=LdBPK_280020.1.1;Ontology_term=GO:0005741;product=term%3DPresent in the outer mitochondrial membrane proteome 15%3Bevidence%3DInferred from Sequence Orthology%3Bdb_xref%3DGO_REF:0000024%3Bwith%3DGeneDB:Tb11.02.5105
				ID=LdBPK_280030.1.1:pep;Derives_from=LdBPK_280030.1.1;product=term%3Dorigin recognition complex subunit 1 (ORC1)%2C putative
				ID=LdBPK_280040.1.1:pep;Derives_from=LdBPK_280040.1.1;product=term%3Dhypothetical protein%2C conserved
				ID=LdBPK_280050.1.1:pep;Derives_from=LdBPK_280050.1.1;product=term%3Dhypothetical protein%2C conserved
				ID=LdBPK_280060.1.1:pep;Derives_from=LdBPK_280060.1.1;product=term%3Dhypothetical protein%2C conserved
				ID=LdBPK_280080.1.1:pep;Derives_from=LdBPK_280080.1.1;product=term%3Dhypothetical protein%2C unknown function
				ID=LdBPK_280070.1.1:pep;Derives_from=LdBPK_280070.1.1;product=term%3Dhypothetical protein%2C conserved
				ID=LdBPK_282950.1.1:pep;Derives_from=LdBPK_282950.1.1;Start_range=.,.;product=term%3Dheat-shock protein hsp70%2C putative (fragment)
				ID=LdBPK_283000.1.1:pep;Derives_from=LdBPK_283000.1.1;product=term%3Dheat-shock protein hsp70%2C putative
				ID=LdBPK_283000.1.1:pep;Derives_from=LdBPK_283000.1.1;product=term%3Dheat-shock protein hsp70%2C putative
				ID=LdBPK_291170.1.1:pep;Derives_from=LdBPK_291170.1.1;End_range=.,.;product=term%3Dribosomal protein L1a%2C putative (fragment)
				ID=LdBPK_093020.1.1:pep;Derives_from=LdBPK_093020.1.1;product=with%3DGeneDB:LmjF.36.1280%3Bevidence%3DInferred from Sequence Alignment%3Bterm%3Dtuzin like protein%2C putative
				ID=LdBPK_291880.1.1:pep;Derives_from=LdBPK_291880.1.1;Start_range=.,.;product=term%3Dparaflagellar rod protein 1D%2C putative (fragment)
				ID=LdBPK_300340.1.1:pep;Derives_from=LdBPK_300340.1.1;product=term%3DKU80 protein%2C putative
				ID=LdBPK_301470.1.1:pep;Derives_from=LdBPK_301470.1.1;product=term%3Dama1 protein%2C putative
				ID=LdBPK_301490.1.1:pep;Derives_from=LdBPK_301490.1.1;End_range=.,.;product=term%3Dama1 protein%2C putative (fragment)
				ID=LdBPK_301640.1.1:pep;Derives_from=LdBPK_301640.1.1;product=term%3Dhypothetical protein%2C conserved
				ID=LdBPK_301650.1.1:pep;Derives_from=LdBPK_301650.1.1;product=term%3Dhypothetical protein%2C conserved
				ID=LdBPK_301660.1.1:pep;Derives_from=LdBPK_301660.1.1;product=term%3Dhypothetical protein%2C conserved
				ID=LdBPK_301670.1.1:pep;Derives_from=LdBPK_301670.1.1;product=term%3Dhypothetical protein%2C conserved
				ID=LdBPK_301630.1.1:pep;Derives_from=LdBPK_301630.1.1;Ontology_term=GO:0005886;product=term%3Dferric reductase transmembrane protein%2C putative%3Bevidence%3DInferred from Sequence or Structural Similarity%3Bdb_xref%3DGO_REF:0000012%3Bwith%3DGB:AEG66929
				ID=LdBPK_301920.1.1:pep;Derives_from=LdBPK_301920.1.1;End_range=.,.;product=term%3Dsuccinyl-coa:3-ketoacid-coenzyme a transferase- like protein (fragment)
				ID=LdBPK_302530.1.1:pep;Derives_from=LdBPK_302530.1.1;Start_range=.,.;product=term%3Dheat shock 70-related protein 1%2C mitochondrial precursor%2C putative (fragment)
				ID=LdBPK_302540.1.1:pep;Derives_from=LdBPK_302540.1.1;Start_range=.,.;product=term%3Dheat shock 70-related protein 1%2C mitochondrial precursor%2C putative (fragment)
				ID=LdBPK_303550.1.1:pep;Derives_from=LdBPK_303550.1.1;product=term%3Dhypothetical protein%2C conserved
				ID=LdBPK_303560.1.1:pep;Derives_from=LdBPK_303560.1.1;product=term%3DS-adenosylmethionine synthetase
				ID=LdBPK_310010.1.1:pep;Derives_from=LdBPK_310010.1.1;product=term%3D5-methyltetrahydropteroyltriglutamate-homocysteine S-methyltransferase%2C putative
				ID=LdBPK_310030.1.1:pep;Derives_from=LdBPK_310030.1.1;Ontology_term=GO:0020016,GO:0060170,GO:0000331,GO:0015254,GO:0015250,GO:0042493,GO:0006971,GO:0043575,GO:0015793,GO:0015238,GO:0006855;product=with%3DGeneDB:Tb927.6.1520|GeneDB:LmjF.31.0020%3Bevidence%3DInferred from Sequence Orthology%3Bterm%3DAquaglyceroporin 1%2C putative
				ID=LdBPK_310040.1.1:pep;Derives_from=LdBPK_310040.1.1;product=term%3Dhypothetical protein%2C conserved
				ID=LdBPK_310050.1.1:pep;Derives_from=LdBPK_310050.1.1;product=term%3Dhypothetical protein%2C unknown function
				ID=LdBPK_310060.1.1:pep;Derives_from=LdBPK_310060.1.1;product=term%3Dcyclophilin%2C putative
				ID=LdBPK_310070.1.1:pep;Derives_from=LdBPK_310070.1.1;product=term%3Dhypothetical protein%2C conserved
				ID=LdBPK_310080.1.1:pep;Derives_from=LdBPK_310080.1.1;product=term%3Dhelicase-like protein
				ID=LdBPK_310090.1.1:pep;Derives_from=LdBPK_310090.1.1;product=term%3Dhypothetical protein%2C conserved
				ID=LdBPK_310100.1.1:pep;Derives_from=LdBPK_310100.1.1;product=term%3Dhypothetical protein%2C conserved
				ID=LdBPK_310110.1.1:pep;Derives_from=LdBPK_310110.1.1;product=term%3DO-sialoglycoprotein endopeptidase%2C putative
				ID=LdBPK_310120.1.1:pep;Derives_from=LdBPK_310120.1.1;product=term%3DFG-GAP repeat protein%2C putative
				ID=LdBPK_310130.1.1:pep;Derives_from=LdBPK_310130.1.1;product=term%3Dhypothetical protein%2C conserved
				ID=LdBPK_310150.1.1:pep;Dbxref=EC:3.4.19.12;Derives_from=LdBPK_310150.1.1;product=term%3Dubiquitin carboxyl-terminal hydrolase%2C putative%3Bis_preferred%3Dtrue%3Bevidence%3DInferred from Sequence or Structural Similarity%3Bwith%3DUniProtKB:UBP6_SCHPO|InterPro:IPR001394,with%3DInterPro:IPR001394%3Bterm%3Dcysteine peptidase%2C Clan CA%2C family C19%2C putative%3Bevidence%3DInferred from Sequence o…
				ID=LdBPK_310160.1.1:pep;Derives_from=LdBPK_310160.1.1;product=term%3Dhypothetical protein%2C conserved
				ID=LdBPK_310140.1.1:pep;Derives_from=LdBPK_310140.1.1;product=term%3Dhypothetical protein%2C unknown function
				ID=LdBPK_310170.1.1:pep;Derives_from=LdBPK_310170.1.1;Ontology_term=GO:0005665;product=term%3DDNA-directed RNA polymerase II subunit 2%2C putative%3Bevidence%3DInferred from Sequence Orthology%3Bdb_xref%3DGO_REF:0000024%3Bwith%3DGeneDB:Tb927.4.3810
				ID=LdBPK_310180.1.1:pep;Derives_from=LdBPK_310180.1.1;product=term%3Dhypothetical protein%2C conserved
				ID=LdBPK_310190.1.1:pep;Derives_from=LdBPK_310190.1.1;product=term%3Dhypothetical protein%2C conserved
				ID=LdBPK_310210.1.1:pep;Derives_from=LdBPK_310210.1.1;product=term%3Dhypothetical protein%2C conserved
				ID=LdBPK_310220.1.1:pep;Derives_from=LdBPK_310220.1.1;product=term%3Dhypothetical protein%2C conserved
				ID=LdBPK_310230.1.1:pep;Derives_from=LdBPK_310230.1.1;product=term%3Dhypothetical protein%2C conserved
				ID=LdBPK_310240.1.1:pep;Derives_from=LdBPK_310240.1.1;product=term%3Dhypothetical protein%2C conserved
				ID=LdBPK_310250.1.1:pep;Derives_from=LdBPK_310250.1.1;product=term%3Dhypothetical protein%2C conserved
				ID=LdBPK_310270.1.1:pep;Derives_from=LdBPK_310270.1.1;product=term%3Dhypothetical protein%2C conserved
				ID=LdBPK_310280.1.1:pep;Derives_from=LdBPK_310280.1.1;product=term%3Dhypothetical protein%2C conserved
				ID=LdBPK_310290.1.1:pep;Derives_from=LdBPK_310290.1.1;product=term%3Dhypothetical protein%2C unknown function
				ID=LdBPK_310300.1.1:pep;Derives_from=LdBPK_310300.1.1;product=term%3Dhypothetical protein%2C conserved
				ID=LdBPK_310310.1.1:pep;Derives_from=LdBPK_310310.1.1;product=term%3DKinesin-13 4%2C putative%3Bevidence%3DInferred from Sequence Orthology%3Bdb_xref%3DGO_REF:0000024%3Bwith%3DGeneDB:Tb927.4.3910
				ID=LdBPK_310320.1.1:pep;Derives_from=LdBPK_310320.1.1;product=term%3Dhypothetical protein%2C conserved
				ID=LdBPK_310330.1.1:pep;Derives_from=LdBPK_310330.1.1;product=term%3Dhypothetical protein%2C conserved
				ID=LdBPK_310200.1.1:pep;Derives_from=LdBPK_310200.1.1;product=term%3Dnucleolar protein%2C putative
				ID=LdBPK_310260.1.1:pep;Derives_from=LdBPK_310260.1.1;product=term%3DATP-dependent RNA helicase%2C putative
				ID=LdBPK_310350.1.1:pep;Derives_from=LdBPK_310350.1.1;product=with%3DPANTHER:PTHR22950|Pfam:PF01490%3Bevidence%3DInferred from Sequence Model%3Bterm%3Damino acid transporter%2C putative
				ID=LdBPK_310360.1.1:pep;Derives_from=LdBPK_310360.1.1;Start_range=.,.;product=term%3Damino acid transporter aATP11%2C putative (fragment)
				ID=LdBPK_310370.1.1:pep;Derives_from=LdBPK_310370.1.1;product=term%3Damino acid transporter aATP11%2C putative
				ID=LdBPK_310380.1.1:pep;Derives_from=LdBPK_310380.1.1;product=term%3Dhypothetical protein%2C unknown function
				ID=LdBPK_310390.1.1:pep;Derives_from=LdBPK_310390.1.1;product=term%3Dhypothetical protein%2C conserved
				ID=LdBPK_310400.1.1:pep;Derives_from=LdBPK_310400.1.1;product=term%3Dhypothetical protein%2C conserved
				ID=LdBPK_310410.1.1:pep;Derives_from=LdBPK_310410.1.1;product=with%3DUniProtKB:CAN15_HUMAN|InterPro:IPR022684|GeneDB:Tb927.4.3940%3Bis_preferred%3Dtrue%3Bterm%3Dcalpain-like cysteine peptidase%2C putative%3Bevidence%3DInferred from Sequence Orthology%3Bdb_xref%3DGO_REF:0000024,with%3DInterPro:IPR022684|GeneDB:Tb927.4.3940%3Bterm%3Dcysteine peptidase%2C Clan CA%2C family C2%2C putative%3Bevidence%…
				ID=LdBPK_310430.1.1:pep;Derives_from=LdBPK_310430.1.1;product=term%3Dcalpain-like cysteine peptidase%2C putative
				ID=LdBPK_310420.1.1:pep;Derives_from=LdBPK_310420.1.1;product=term%3Dcalpain-like protein%2C putative
				ID=LdBPK_310440.1.1:pep;Derives_from=LdBPK_310440.1.1;product=term%3Dcalpain-like cysteine peptidase%2C putative
				ID=LdBPK_310470.1.1:pep;Derives_from=LdBPK_310470.1.1;product=term%3Dhypothetical protein
				ID=LdBPK_310480.1.1:pep;Derives_from=LdBPK_310480.1.1;product=term%3Dcalpain-like cysteine peptidase%2C putative
				ID=LdBPK_310490.1.1:pep;Derives_from=LdBPK_310490.1.1;product=term%3Dhypothetical protein%2C conserved
				ID=LdBPK_310500.1.1:pep;Derives_from=LdBPK_310500.1.1;product=term%3Dhypothetical protein%2C conserved
				ID=LdBPK_310510.1.1:pep;Derives_from=LdBPK_310510.1.1;product=term%3Dhypothetical protein%2C unknown function
				ID=LdBPK_310520.1.1:pep;Derives_from=LdBPK_310520.1.1;product=term%3Dhypothetical protein%2C conserved
				ID=LdBPK_310530.1.1:pep;Derives_from=LdBPK_310530.1.1;product=term%3Dhypothetical protein%2C conserved
				ID=LdBPK_310540.1.1:pep;Derives_from=LdBPK_310540.1.1;product=term%3Dhypothetical protein%2C conserved
				ID=LdBPK_310550.1.1:pep;Derives_from=LdBPK_310550.1.1;product=term%3Dhypothetical protein%2C unknown function
				ID=LdBPK_310570.1.1:pep;Derives_from=LdBPK_310570.1.1;product=term%3Dhypothetical protein%2C conserved
				ID=LdBPK_310580.1.1:pep;Derives_from=LdBPK_310580.1.1;product=term%3Dmevalonate kinase%2C putative
				ID=LdBPK_310590.1.1:pep;Derives_from=LdBPK_310590.1.1;product=term%3Damino acid transporter aATP11%2C putative
				ID=LdBPK_310600.1.1:pep;Derives_from=LdBPK_310600.1.1;product=term%3Damino acid transporter aATP11%2C putative
				ID=LdBPK_310610.1.1:pep;Derives_from=LdBPK_310610.1.1;product=term%3Damino acid transporter aATP11%2C putative
				ID=LdBPK_310620.1.1:pep;Derives_from=LdBPK_310620.1.1;product=term%3DC-5 sterol desaturase%2C putative
				ID=LdBPK_310630.1.1:pep;Derives_from=LdBPK_310630.1.1;product=term%3Dhypothetical protein%2C conserved
				ID=LdBPK_310640.1.1:pep;Derives_from=LdBPK_310640.1.1;product=term%3Dhypothetical protein%2C conserved
				ID=LdBPK_310650.1.1:pep;Derives_from=LdBPK_310650.1.1;product=term%3Dhypothetical protein%2C conserved
				ID=LdBPK_310660.1.1:pep;Derives_from=LdBPK_310660.1.1;product=term%3Dhypothetical protein%2C conserved
				ID=LdBPK_310670.1.1:pep;Derives_from=LdBPK_310670.1.1;product=term%3Dhypothetical protein%2C conserved
				ID=LdBPK_310680.1.1:pep;Derives_from=LdBPK_310680.1.1;product=term%3Dhypothetical protein%2C conserved
				ID=LdBPK_310690.1.1:pep;Derives_from=LdBPK_310690.1.1;product=term%3Dhypothetical protein%2C conserved
				ID=LdBPK_310700.1.1:pep;Derives_from=LdBPK_310700.1.1;product=term%3Dhypothetical protein%2C conserved
				ID=LdBPK_310710.1.1:pep;Derives_from=LdBPK_310710.1.1;product=term%3Dhypothetical protein%2C conserved
				ID=LdBPK_310720.1.1:pep;Derives_from=LdBPK_310720.1.1;product=term%3Dhypothetical protein%2C conserved
				ID=LdBPK_310730.1.1:pep;Derives_from=LdBPK_310730.1.1;product=term%3DATP-dependent zinc metallopeptidase%2C putative
				ID=LdBPK_310740.1.1:pep;Derives_from=LdBPK_310740.1.1;product=term%3Dhypothetical protein%2C unknown function
				ID=LdBPK_310750.1.1:pep;Derives_from=LdBPK_310750.1.1;product=term%3Dhypothetical protein%2C conserved
				ID=LdBPK_310760.1.1:pep;Derives_from=LdBPK_310760.1.1;product=term%3Dhypothetical protein%2C unknown function
				ID=LdBPK_310770.1.1:pep;Derives_from=LdBPK_310770.1.1;product=term%3Dhypothetical protein%2C conserved
				ID=LdBPK_310780.1.1:pep;Derives_from=LdBPK_310780.1.1;product=term%3Dhypothetical protein%2C unknown function
				ID=LdBPK_310790.1.1:pep;Derives_from=LdBPK_310790.1.1;product=term%3Dhypothetical protein%2C unknown function
				ID=LdBPK_310450.1.1:pep;Derives_from=LdBPK_310450.1.1;Ontology_term=GO:0020038,GO:0020016,GO:0036064;product=with%3DGeneDB:Tb927.4.3950%3Bis_preferred%3Dtrue%3Bterm%3Dcytoskeleton-associated protein CAP5.5%2C putative%3Bevidence%3DInferred from Sequence Orthology%3Bdb_xref%3DGO_REF:0000024,with%3DGeneDB:Tb927.4.3950%3Bterm%3Dcysteine peptidase%2C Clan CA%2C family C2%2C putative%3Bevidence%3DInfe…
				ID=LdBPK_310560.1.1:pep;Derives_from=LdBPK_310560.1.1;product=term%3DATP-binding cassette protein subfamily D%2C member 2%2C putative
				ID=LdBPK_310810.1.1:pep;Derives_from=LdBPK_310810.1.1;product=term%3Dc2 domain protein%2C putative
				ID=LdBPK_310820.1.1:pep;Derives_from=LdBPK_310820.1.1;product=term%3Dc2 domain protein%2C putative
				ID=LdBPK_310830.1.1:pep;Derives_from=LdBPK_310830.1.1;Start_range=.,.;product=term%3Dhypothetical protein%2C conserved (fragment)
				ID=LdBPK_310840.1.1:pep;Derives_from=LdBPK_310840.1.1;product=term%3Dhypothetical protein%2C conserved
				ID=LdBPK_310850.1.1:pep;Derives_from=LdBPK_310850.1.1;Start_range=.,.;product=term%3Dhypothetical protein%2C conserved (fragment)
				ID=LdBPK_310860.1.1:pep;Derives_from=LdBPK_310860.1.1;Ontology_term=GO:0043657,GO:0016298;literature=PMID:20349119;product=term%3DSecretory lipase%3Bdb_xref%3DPMID:20349119%3Bevidence%3DInferred from Direct Assay
				ID=LdBPK_310870.1.1:pep;Derives_from=LdBPK_310870.1.1;product=term%3Dlipase precursor-like protein
				ID=LdBPK_310880.1.1:pep;Derives_from=LdBPK_310880.1.1;Start_range=.,.;product=term%3Dhypothetical protein (fragment)
				ID=LdBPK_310890.1.1:pep;Derives_from=LdBPK_310890.1.1;product=term%3Dras-like small GTPases%2C putative
				ID=LdBPK_030820.1.1:pep;Derives_from=LdBPK_030820.1.1;End_range=.,.;product=term%3Dhypothetical protein%2C conserved (fragment)
				ID=LdBPK_030820.1.1:pep;Derives_from=LdBPK_030820.1.1;End_range=.,.;product=term%3Dhypothetical protein%2C conserved (fragment)
				ID=LdBPK_310900.1.1:pep;Derives_from=LdBPK_310900.1.1;Start_range=.,.;product=term%3Damino acid permease 3 (fragment)
				ID=LdBPK_310900.1.1:pep;Derives_from=LdBPK_310900.1.1;Start_range=.,.;product=term%3Damino acid permease 3 (fragment)
				ID=LdBPK_310920.1.1:pep;Derives_from=LdBPK_310920.1.1;product=term%3Dhypothetical protein%2C conserved
				ID=LdBPK_310930.1.1:pep;Derives_from=LdBPK_310930.1.1;product=term%3Dhypothetical protein%2C conserved
				ID=LdBPK_310940.1.1:pep;Derives_from=LdBPK_310940.1.1;product=term%3Dhypothetical protein%2C unknown function
				ID=LdBPK_310945.1.1:pep;Derives_from=LdBPK_310945.1.1;End_range=.,.;product=term%3Dsodium stibogluconate resistance protein%2C putative (fragment)
				ID=LdBPK_310910.1.1:pep;Derives_from=LdBPK_310910.1.1;product=term%3Damino acid permease 3
				ID=LdBPK_310945.1.1:pep;Derives_from=LdBPK_310945.1.1;End_range=.,.;product=term%3Dsodium stibogluconate resistance protein%2C putative (fragment)
				ID=LdBPK_310950.1.1:pep;Derives_from=LdBPK_310950.1.1;Start_range=.,.;product=term%3Dsodium stibogluconate resistance protein%2C putative (fragment)
				ID=LdBPK_310950.1.1:pep;Derives_from=LdBPK_310950.1.1;Start_range=.,.;product=term%3Dsodium stibogluconate resistance protein%2C putative (fragment)
				ID=LdBPK_310960.1.1:pep;Derives_from=LdBPK_310960.1.1;product=term%3Dhypothetical protein%2C conserved
				ID=LdBPK_310970.1.1:pep;Derives_from=LdBPK_310970.1.1;product=term%3Dhypothetical protein%2C conserved
				ID=LdBPK_090950.1.1:pep;Derives_from=LdBPK_090950.1.1;product=term%3Dpolyubiquitin
				ID=LdBPK_310980.1.1:pep;Derives_from=LdBPK_310980.1.1;product=term%3Dhypothetical protein%2C conserved
				ID=LdBPK_310990.1.1:pep;Derives_from=LdBPK_310990.1.1;product=term%3Dhypothetical protein%2C unknown function
				ID=LdBPK_311010.1.1:pep;Derives_from=LdBPK_311010.1.1;product=term%3Dhypothetical protein%2C conserved
				ID=LdBPK_311020.1.1:pep;Derives_from=LdBPK_311020.1.1;product=term%3Dhypothetical protein%2C conserved
				ID=LdBPK_311030.1.1:pep;Derives_from=LdBPK_311030.1.1;product=term%3Dhypothetical protein%2C conserved
				ID=LdBPK_311050.1.1:pep;Derives_from=LdBPK_311050.1.1;product=term%3Dhypothetical protein%2C unknown function
				ID=LdBPK_311060.1.1:pep;Derives_from=LdBPK_311060.1.1;product=term%3Dhypothetical protein%2C conserved
				ID=LdBPK_311070.1.1:pep;Derives_from=LdBPK_311070.1.1;product=term%3Dbiotin/lipoate protein ligase-like protein
				ID=LdBPK_311080.1.1:pep;Derives_from=LdBPK_311080.1.1;product=term%3Dhypothetical protein%2C conserved
				ID=LdBPK_311090.1.1:pep;Derives_from=LdBPK_311090.1.1;product=term%3Dhypothetical protein%2C conserved
				ID=LdBPK_311100.1.1:pep;Derives_from=LdBPK_311100.1.1;product=term%3Dhypothetical protein%2C conserved
				ID=LdBPK_311110.1.1:pep;Derives_from=LdBPK_311110.1.1;product=term%3Dhypothetical protein%2C conserved
				ID=LdBPK_311120.1.1:pep;Derives_from=LdBPK_311120.1.1;product=term%3Dhypothetical protein%2C conserved
				ID=LdBPK_311130.1.1:pep;Derives_from=LdBPK_311130.1.1;product=with%3DInterPro:IPR017439%3Bevidence%3DInferred from Sequence or Structural Similarity%3Bterm%3Damidohydrolase%2C putative
				ID=LdBPK_311000.1.1:pep;Derives_from=LdBPK_311000.1.1;product=term%3Dhypothetical protein%2C conserved
				ID=LdBPK_311040.1.1:pep;Derives_from=LdBPK_311040.1.1;product=term%3Dhypothetical protein%2C conserved
				ID=LdBPK_311150.1.1:pep;Derives_from=LdBPK_311150.1.1;product=term%3Dmonoglyceride lipase%2C putative
				ID=LdBPK_311160.1.1:pep;Derives_from=LdBPK_311160.1.1;product=term%3Dhypothetical protein%2C conserved
				ID=LdBPK_311170.1.1:pep;Derives_from=LdBPK_311170.1.1;product=term%3Dhypothetical protein%2C unknown function
				ID=LdBPK_311180.1.1:pep;Derives_from=LdBPK_311180.1.1;product=term%3Dhypothetical protein
				ID=LdBPK_311190.1.1:pep;Derives_from=LdBPK_311190.1.1;product=term%3Dhypothetical protein%2C unknown function
				ID=LdBPK_311200.1.1:pep;Derives_from=LdBPK_311200.1.1;product=term%3Dhypothetical protein%2C unknown function
				ID=LdBPK_311210.1.1:pep;Derives_from=LdBPK_311210.1.1;product=term%3Dhypothetical protein%2C unknown function
				ID=LdBPK_311220.1.1:pep;Derives_from=LdBPK_311220.1.1;product=term%3Dhypothetical protein%2C unknown function
				ID=LdBPK_311240.1.1:pep;Dbxref=EC:3.6.1.1;Derives_from=LdBPK_311240.1.1;Ontology_term=GO:0020022,GO:0000139,GO:0000331,GO:0009678,GO:0004427,GO:0051452,GO:0006874;product=with%3DGeneDB:Tb927.4.4380%3Bis_preferred%3Dtrue%3Bterm%3DPyrophosphate-energized vacuolar membrane proton pump 1%2C putative%3Bevidence%3DInferred from Sequence Orthology%3Bdb_xref%3DGO_REF:0000024,with%3DGeneDB:Tb927.4.4380%3B…
				ID=LdBPK_311250.1.1:pep;Derives_from=LdBPK_311250.1.1;product=term%3Dhypothetical protein%2C unknown function
				ID=LdBPK_311260.1.1:pep;Derives_from=LdBPK_311260.1.1;product=term%3Dhypothetical protein%2C conserved
				ID=LdBPK_311270.1.1:pep;Derives_from=LdBPK_311270.1.1;product=term%3Dhypothetical protein%2C conserved
				ID=LdBPK_311280.1.1:pep;Derives_from=LdBPK_311280.1.1;product=term%3Dhypothetical protein%2C conserved
				ID=LdBPK_311290.1.1:pep;Derives_from=LdBPK_311290.1.1;Start_range=.,.;product=term%3Dp-glycoprotein e (fragment)
				ID=LdBPK_311230.1.1:pep;Derives_from=LdBPK_311230.1.1;product=term%3Dhypothetical protein%2C conserved
				ID=LdBPK_311320.1.1:pep;Derives_from=LdBPK_311320.1.1;product=term%3Dhypothetical protein%2C conserved
				ID=LdBPK_311330.1.1:pep;Derives_from=LdBPK_311330.1.1;product=term%3Dhypothetical protein%2C conserved
				ID=LdBPK_311340.1.1:pep;Derives_from=LdBPK_311340.1.1;product=term%3Dhypothetical protein%2C conserved
				ID=LdBPK_311350.1.1:pep;Derives_from=LdBPK_311350.1.1;product=term%3Dhypothetical protein%2C unknown function
				ID=LdBPK_311360.1.1:pep;Derives_from=LdBPK_311360.1.1;product=term%3Dhypothetical protein%2C conserved
				ID=LdBPK_311370.1.1:pep;Derives_from=LdBPK_311370.1.1;product=term%3Dhypothetical protein%2C unknown function
				ID=LdBPK_311380.1.1:pep;Derives_from=LdBPK_311380.1.1;product=term%3Dhypothetical protein%2C conserved
				ID=LdBPK_311400.1.1:pep;Derives_from=LdBPK_311400.1.1;product=term%3Dhypothetical protein%2C unknown function
				ID=LdBPK_311410.1.1:pep;Derives_from=LdBPK_311410.1.1;product=term%3Dhypothetical protein%2C unknown function
				ID=LdBPK_311420.1.1:pep;Derives_from=LdBPK_311420.1.1;product=term%3Dhypothetical protein%2C conserved
				ID=LdBPK_311430.1.1:pep;Derives_from=LdBPK_311430.1.1;Start_range=.,.;product=term%3Dhypothetical protein%2C conserved (fragment)
				ID=LdBPK_311390.1.1:pep;Derives_from=LdBPK_311390.1.1;product=term%3Dhypothetical protein%2C conserved
				ID=LdBPK_311440.1.1:pep;Derives_from=LdBPK_311440.1.1;product=term%3Dhypothetical protein%2C conserved
				ID=LdBPK_311450.1.1:pep;Derives_from=LdBPK_311450.1.1;product=term%3Dhypothetical protein%2C conserved
				ID=LdBPK_311460.1.1:pep;Derives_from=LdBPK_311460.1.1;product=term%3Dpentamidine resistance protein 1
				ID=LdBPK_311470.1.1:pep;Derives_from=LdBPK_311470.1.1;product=term%3Dhypothetical protein%2C unknown function
				ID=LdBPK_311480.1.1:pep;Derives_from=LdBPK_311480.1.1;product=term%3Dhypothetical protein%2C unknown function
				ID=LdBPK_311500.1.1:pep;Derives_from=LdBPK_311500.1.1;product=term%3Dhypothetical protein%2C unknown function
				ID=LdBPK_311510.1.1:pep;Derives_from=LdBPK_311510.1.1;product=term%3Dhypothetical protein%2C unknown function
				ID=LdBPK_311530.1.1:pep;Derives_from=LdBPK_311530.1.1;product=term%3Dhypothetical protein%2C conserved
				ID=LdBPK_311560.1.1:pep;Derives_from=LdBPK_311560.1.1;product=term%3Dprotein kinase%2C putative
				ID=LdBPK_311570.1.1:pep;Derives_from=LdBPK_311570.1.1;product=term%3Dhypothetical protein%2C unknown function
				ID=LdBPK_311580.1.1:pep;Derives_from=LdBPK_311580.1.1;product=term%3Dhypothetical protein%2C conserved
				ID=LdBPK_311590.1.1:pep;Derives_from=LdBPK_311590.1.1;product=term%3Dhypothetical protein%2C conserved
				ID=LdBPK_311600.1.1:pep;Derives_from=LdBPK_311600.1.1;product=term%3Dcytochrome c oxidase VIII (COX VIII)%2C putative
				ID=LdBPK_311610.1.1:pep;Derives_from=LdBPK_311610.1.1;product=term%3Dhypothetical protein%2C conserved
				ID=LdBPK_311620.1.1:pep;Derives_from=LdBPK_311620.1.1;product=term%3Dhypothetical protein%2C conserved
				ID=LdBPK_311630.1.1:pep;Derives_from=LdBPK_311630.1.1;product=term%3Dhypothetical protein%2C unknown function
				ID=LdBPK_311640.1.1:pep;Derives_from=LdBPK_311640.1.1;product=term%3Ddiphthine synthase-like protein
				ID=LdBPK_311650.1.1:pep;Derives_from=LdBPK_311650.1.1;product=term%3Dhypothetical protein%2C conserved
				ID=LdBPK_311490.1.1:pep;Derives_from=LdBPK_311490.1.1;product=term%3Dsurface membrane protein gp46-like protein
				ID=LdBPK_311520.1.1:pep;Derives_from=LdBPK_311520.1.1;product=term%3Dhypothetical protein%2C conserved
				ID=LdBPK_311540.1.1:pep;Derives_from=LdBPK_311540.1.1;product=term%3Dhypothetical protein%2C conserved
				ID=LdBPK_311550.1.1:pep;Derives_from=LdBPK_311550.1.1;product=term%3Dhypothetical protein%2C conserved
				ID=LdBPK_311670.1.1:pep;Derives_from=LdBPK_311670.1.1;product=term%3Dhypothetical protein%2C conserved
				ID=LdBPK_311690.1.1:pep;Derives_from=LdBPK_311690.1.1;product=term%3Dhypothetical protein%2C conserved
				ID=LdBPK_311700.1.1:pep;Derives_from=LdBPK_311700.1.1;product=term%3Dhypothetical protein%2C conserved
				ID=LdBPK_311710.1.1:pep;Derives_from=LdBPK_311710.1.1;product=term%3Dhypothetical protein%2C conserved
				ID=LdBPK_311720.1.1:pep;Derives_from=LdBPK_311720.1.1;product=term%3Dhypothetical protein%2C conserved
				ID=LdBPK_311730.1.1:pep;Derives_from=LdBPK_311730.1.1;product=term%3Dhypothetical protein%2C conserved
				ID=LdBPK_311750.1.1:pep;Derives_from=LdBPK_311750.1.1;product=term%3Dhypothetical protein%2C conserved
				ID=LdBPK_311760.1.1:pep;Derives_from=LdBPK_311760.1.1;product=term%3Dhypothetical protein%2C conserved
				ID=LdBPK_311740.1.1:pep;Derives_from=LdBPK_311740.1.1;product=term%3Dhypothetical protein%2C conserved
				ID=LdBPK_311770.1.1:pep;Derives_from=LdBPK_311770.1.1;product=term%3Dnucleosome assembly protein-like protein
				ID=LdBPK_311680.1.1:pep;Derives_from=LdBPK_311680.1.1;product=term%3Dhypothetical protein%2C conserved
				ID=LdBPK_311780.1.1:pep;Derives_from=LdBPK_311780.1.1;product=term%3Dhypothetical protein%2C unknown function
				ID=LdBPK_311790.1.1:pep;Derives_from=LdBPK_311790.1.1;product=term%3Dhypothetical protein%2C unknown function
				ID=LdBPK_311800.1.1:pep;Derives_from=LdBPK_311800.1.1;Ontology_term=GO:0016021,GO:0046513,GO:0050291,GO:0061576;product=term%3DSphingosine N-acyltransferase%2C putative%3Bis_preferred%3Dtrue%3Bevidence%3DInferred from Sequence or Structural Similarity%3Bwith%3DInterPro:IPR016439|UniProtKB:LAG1_YEAST|UniProtKB:CERS2_HUMAN,with%3DInterPro:IPR016439%3Bterm%3DCeramide synthase component Lag1/Lac1%2C …
				ID=LdBPK_311810.1.1:pep;Derives_from=LdBPK_311810.1.1;product=term%3Damino acid permease
				ID=LdBPK_311830.1.1:pep;Derives_from=LdBPK_311830.1.1;Start_range=.,.;product=term%3Damino acid permease (fragment)
				ID=LdBPK_311830.1.1:pep;Derives_from=LdBPK_311830.1.1;Start_range=.,.;product=term%3Damino acid permease (fragment)
				ID=LdBPK_311840.1.1:pep;Derives_from=LdBPK_311840.1.1;product=term%3Dacetylornithine deacetylase-like protein
				ID=LdBPK_311860.1.1:pep;Derives_from=LdBPK_311860.1.1;product=term%3Damino acid permease
				ID=LdBPK_311880.1.1:pep;Derives_from=LdBPK_311880.1.1;Start_range=.,.;product=term%3Dhypothetical protein%2C unknown function (fragment)
				ID=LdBPK_311890.1.1:pep;Derives_from=LdBPK_311890.1.1;product=term%3Dhypothetical protein%2C unknown function
				ID=LdBPK_311900.1.1:pep;Derives_from=LdBPK_311900.1.1;product=term%3Dhypothetical protein
				ID=LdBPK_311920.1.1:pep;Derives_from=LdBPK_311920.1.1;product=term%3Dmannosyltransferase-like protein
				ID=LdBPK_311930.1.1:pep;Derives_from=LdBPK_311930.1.1;product=term%3Dubiquitin-fusion protein
				ID=LdBPK_311940.1.1:pep;Derives_from=LdBPK_311940.1.1;product=term%3Dhypothetical protein%2C unknown function
				ID=LdBPK_311870.1.1:pep;Derives_from=LdBPK_311870.1.1;Start_range=.,.;product=term%3Dprotein kinase-like protein (fragment)
				ID=LdBPK_311910.1.1:pep;Derives_from=LdBPK_311910.1.1;product=term%3Dhypothetical protein%2C unknown function
				ID=LdBPK_311970.1.1:pep;Derives_from=LdBPK_311970.1.1;product=term%3Ddihydrouridine synthase (Dus)%2C putative
				ID=LdBPK_311980.1.1:pep;Derives_from=LdBPK_311980.1.1;product=term%3Dtranscription like protein nupm1%2C putative
				ID=LdBPK_312000.1.1:pep;Derives_from=LdBPK_312000.1.1;Ontology_term=GO:0032473;product=term%3Dtryparedoxin 3%2C putative%3Bevidence%3DInferred from Sequence Orthology%3Bdb_xref%3DPMID:20838623%3Bwith%3DGeneDB:LinJ.31.2000
				ID=LdBPK_311950.1.1:pep;Derives_from=LdBPK_311950.1.1;product=term%3Dhypothetical protein%2C conserved
				ID=LdBPK_311990.1.1:pep;Derives_from=LdBPK_311990.1.1;product=term%3Dhypothetical protein%2C conserved
				ID=LdBPK_312010.1.1:pep;Derives_from=LdBPK_312010.1.1;product=term%3Dtryparedoxin-like protein
				ID=LdBPK_312020.1.1:pep;Derives_from=LdBPK_312020.1.1;product=term%3Dhypothetical protein%2C unknown function
				ID=LdBPK_312030.1.1:pep;Derives_from=LdBPK_312030.1.1;product=term%3Dhypothetical protein%2C unknown function
				ID=LdBPK_312040.1.1:pep;Derives_from=LdBPK_312040.1.1;product=term%3DGP63-like protein%2C leishmanolysin-like protein
				ID=LdBPK_312050.1.1:pep;Derives_from=LdBPK_312050.1.1;product=term%3Dhypothetical protein%2C unknown function
				ID=LdBPK_312060.1.1:pep;Derives_from=LdBPK_312060.1.1;product=term%3Dsuccinyl-diaminopimelate desuccinylase-like protein
				ID=LdBPK_312080.1.1:pep;Derives_from=LdBPK_312080.1.1;product=term%3Dhypothetical protein%2C unknown function
				ID=LdBPK_312090.1.1:pep;Derives_from=LdBPK_312090.1.1;product=term%3Dhypothetical protein%2C unknown function
				ID=LdBPK_312100.1.1:pep;Derives_from=LdBPK_312100.1.1;product=term%3Dhypothetical protein%2C conserved
				ID=LdBPK_312110.1.1:pep;Derives_from=LdBPK_312110.1.1;product=term%3Dhypothetical protein%2C unknown function
				ID=LdBPK_312130.1.1:pep;Derives_from=LdBPK_312130.1.1;Start_range=.,.;product=term%3Dhypothetical protein%2C conserved (fragment)
				ID=LdBPK_312140.1.1:pep;Derives_from=LdBPK_312140.1.1;product=term%3Dhypothetical protein%2C unknown function
				ID=LdBPK_312150.1.1:pep;Derives_from=LdBPK_312150.1.1;product=term%3Dhypothetical protein%2C unknown function
				ID=LdBPK_312160.1.1:pep;Derives_from=LdBPK_312160.1.1;product=term%3Dhypothetical protein%2C unknown function
				ID=LdBPK_312170.1.1:pep;Derives_from=LdBPK_312170.1.1;product=term%3Dhypothetical protein%2C unknown function
				ID=LdBPK_312190.1.1:pep;Derives_from=LdBPK_312190.1.1;product=term%3Dhypothetical protein%2C conserved
				ID=LdBPK_312200.1.1:pep;Derives_from=LdBPK_312200.1.1;product=term%3Dhypothetical protein%2C unknown function
				ID=LdBPK_312210.1.1:pep;Derives_from=LdBPK_312210.1.1;product=term%3Dprostaglandin f2-alpha synthase/D-arabinose dehydrogenase
				ID=LdBPK_312220.1.1:pep;Derives_from=LdBPK_312220.1.1;product=term%3Dhypothetical protein%2C unknown function
				ID=LdBPK_312230.1.1:pep;Derives_from=LdBPK_312230.1.1;product=term%3DARM-like helical domain-containing protein%3Bevidence%3DInferred from Sequence Model%3Bdb_xref%3DGO_REF:0000050%3Bwith%3DInterPro:IPR011989
				ID=LdBPK_312240.1.1:pep;Derives_from=LdBPK_312240.1.1;product=term%3Dhypothetical protein%2C unknown function
				ID=LdBPK_312250.1.1:pep;Derives_from=LdBPK_312250.1.1;product=term%3Dhypothetical protein%2C unknown function
				ID=LdBPK_312260.1.1:pep;Derives_from=LdBPK_312260.1.1;product=term%3Dhypothetical protein
				ID=LdBPK_312180.1.1:pep;Derives_from=LdBPK_312180.1.1;product=term%3Dhypothetical protein%2C unknown function
				ID=LdBPK_312270.1.1:pep;Derives_from=LdBPK_312270.1.1;product=term%3Dhypothetical protein%2C unknown function
				ID=LdBPK_312280.1.1:pep;Derives_from=LdBPK_312280.1.1;product=term%3Dhypothetical protein%2C unknown function
				ID=LdBPK_312290.1.1:pep;Derives_from=LdBPK_312290.1.1;product=term%3Dhypothetical protein%2C unknown function
				ID=LdBPK_312300.1.1:pep;Derives_from=LdBPK_312300.1.1;product=term%3Dhypothetical protein%2C unknown function
				ID=LdBPK_312310.1.1:pep;Derives_from=LdBPK_312310.1.1;product=term%3Dhypothetical protein%2C unknown function
				ID=LdBPK_312320.1.1:pep;Derives_from=LdBPK_312320.1.1;product=term%3D3%2C2-trans-enoyl-CoA isomerase%2C mitochondrial precursor%2C putative
				ID=LdBPK_312330.1.1:pep;Derives_from=LdBPK_312330.1.1;product=term%3Daminopeptidase%2C putative
				ID=LdBPK_312340.1.1:pep;Derives_from=LdBPK_312340.1.1;product=term%3Dhypothetical protein%2C conserved
				ID=LdBPK_312350.1.1:pep;Derives_from=LdBPK_312350.1.1;product=term%3DADP-ribosylation factor%2C putative
				ID=LdBPK_312360.1.1:pep;Derives_from=LdBPK_312360.1.1;product=term%3Dphosphatidylethanolaminen-methyltransferase-lik e protein
				ID=LdBPK_312370.1.1:pep;Derives_from=LdBPK_312370.1.1;product=term%3D3'-nucleotidase/nuclease%2C putative
				ID=LdBPK_312380.1.1:pep;Derives_from=LdBPK_312380.1.1;product=term%3D3'-nucleotidase/nuclease precursor%2C putative
				ID=LdBPK_312390.1.1:pep;Derives_from=LdBPK_312390.1.1;product=term%3Dhelicase-like protein
				ID=LdBPK_312410.1.1:pep;Derives_from=LdBPK_312410.1.1;product=term%3Dp-nitrophenylphosphatase%2C putative
				ID=LdBPK_312400.1.1:pep;Derives_from=LdBPK_312400.1.1;product=term%3D3%2C2-trans-enoyl-CoA isomerase%2C mitochondrial precursor%2C putative
				ID=LdBPK_312430.1.1:pep;Derives_from=LdBPK_312430.1.1;product=term%3Dhypothetical protein%2C conserved
				ID=LdBPK_312440.1.1:pep;Derives_from=LdBPK_312440.1.1;product=term%3Dhypothetical protein%2C conserved
				ID=LdBPK_312450.1.1:pep;Derives_from=LdBPK_312450.1.1;product=term%3Dhypothetical protein%2C conserved
				ID=LdBPK_312460.1.1:pep;Derives_from=LdBPK_312460.1.1;product=term%3Dhypothetical protein%2C unknown function
				ID=LdBPK_312470.1.1:pep;Derives_from=LdBPK_312470.1.1;Ontology_term=GO:0020022;product=term%3Dmetal-ion transporter%2C putative%3Bis_preferred%3Dtrue,with%3DUniProtKB:ZNT2_MOUSE|PANTHER:PTHR11562:SF31%3Bterm%3Dzinc transporter%2C putative%3Bevidence%3DInferred from Sequence or Structural Similarity%3Brank%3D1
				ID=LdBPK_312480.1.1:pep;Derives_from=LdBPK_312480.1.1;product=term%3Dhypothetical protein%2C unknown function
				ID=LdBPK_312490.1.1:pep;Derives_from=LdBPK_312490.1.1;product=term%3Dhypothetical protein%2C unknown function
				ID=LdBPK_312500.1.1:pep;Derives_from=LdBPK_312500.1.1;product=term%3Dhypothetical protein%2C unknown function
				ID=LdBPK_312510.1.1:pep;Derives_from=LdBPK_312510.1.1;product=term%3Dhypothetical protein%2C unknown function
				ID=LdBPK_312520.1.1:pep;Derives_from=LdBPK_312520.1.1;product=term%3Dhypothetical protein%2C unknown function
				ID=LdBPK_312530.1.1:pep;Derives_from=LdBPK_312530.1.1;product=term%3Dhypothetical protein%2C unknown function
				ID=LdBPK_312540.1.1:pep;Derives_from=LdBPK_312540.1.1;product=term%3Dlipase%2C putative
				ID=LdBPK_312550.1.1:pep;Derives_from=LdBPK_312550.1.1;product=term%3Dhypothetical protein%2C conserved
				ID=LdBPK_312570.1.1:pep;Derives_from=LdBPK_312570.1.1;product=term%3Dferredoxin 2fe-2s-like protein
				ID=LdBPK_312580.1.1:pep;Derives_from=LdBPK_312580.1.1;product=term%3Dadrenodoxin-like protein
				ID=LdBPK_312590.1.1:pep;Derives_from=LdBPK_312590.1.1;product=term%3Dadrenodoxin-like protein
				ID=LdBPK_312600.1.1:pep;Derives_from=LdBPK_312600.1.1;product=term%3Dferredoxin%2C 2fe-2s-like protein
				ID=LdBPK_312560.1.1:pep;Derives_from=LdBPK_312560.1.1;product=term%3Duridine kinase-like protein
				ID=LdBPK_312610.1.1:pep;Derives_from=LdBPK_312610.1.1;Start_range=.,.;product=term%3Dhypothetical protein%2C conserved (fragment)
				ID=LdBPK_312620.1.1:pep;Derives_from=LdBPK_312620.1.1;product=term%3Dhypothetical protein%2C unknown function
				ID=LdBPK_312630.1.1:pep;Derives_from=LdBPK_312630.1.1;product=term%3Dhypothetical protein%2C conserved
				ID=LdBPK_312640.1.1:pep;Derives_from=LdBPK_312640.1.1;product=term%3Dhypothetical protein%2C unknown function
				ID=LdBPK_312650.1.1:pep;Derives_from=LdBPK_312650.1.1;product=term%3Dubiquinol-cytochrome-c reductase-like protein
				ID=LdBPK_312660.1.1:pep;Derives_from=LdBPK_312660.1.1;product=term%3Dhypothetical protein%2C conserved
				ID=LdBPK_312680.1.1:pep;Derives_from=LdBPK_312680.1.1;product=term%3DRNA polymerase ii largest subunit
				ID=LdBPK_312690.1.1:pep;Derives_from=LdBPK_312690.1.1;product=term%3Dhypothetical protein%2C conserved
				ID=LdBPK_312700.1.1:pep;Derives_from=LdBPK_312700.1.1;product=term%3Dserine/threonine protein phosphatase pp1(5.9)%2C putative
				ID=LdBPK_312710.1.1:pep;Derives_from=LdBPK_312710.1.1;product=term%3D2-oxoglutarate dehydrogenase%2C e3 component%2C lipoamidedehydrogenase-like protein
				ID=LdBPK_312730.1.1:pep;Derives_from=LdBPK_312730.1.1;product=term%3Dhypothetical protein%2C unknown function
				ID=LdBPK_312740.1.1:pep;Derives_from=LdBPK_312740.1.1;product=term%3Dhypothetical protein
				ID=LdBPK_312760.1.1:pep;Derives_from=LdBPK_312760.1.1;product=term%3Dhypothetical protein%2C unknown function
				ID=LdBPK_312770.1.1:pep;Derives_from=LdBPK_312770.1.1;product=term%3Dhypothetical protein%2C conserved
				ID=LdBPK_312780.1.1:pep;Derives_from=LdBPK_312780.1.1;product=term%3Dhypothetical protein%2C conserved
				ID=LdBPK_312800.1.1:pep;Derives_from=LdBPK_312800.1.1;product=term%3Dhypothetical protein%2C conserved
				ID=LdBPK_312810.1.1:pep;Derives_from=LdBPK_312810.1.1;product=term%3Dhypothetical protein%2C conserved
				ID=LdBPK_312820.1.1:pep;Derives_from=LdBPK_312820.1.1;product=term%3Dhypothetical protein%2C conserved
				ID=LdBPK_312830.1.1:pep;Derives_from=LdBPK_312830.1.1;product=term%3Dhypothetical protein%2C conserved
				ID=LdBPK_312840.1.1:pep;Derives_from=LdBPK_312840.1.1;Ontology_term=GO:0000776,GO:0007059;product=term%3Dkinetoplastid kinetochore protein 8%2C putative%3Bevidence%3DInferred from Sequence Orthology%3Bdb_xref%3DGO_REF:0000024%3Bwith%3DGeneDB:Tb927.4.5110
				ID=LdBPK_312850.1.1:pep;Derives_from=LdBPK_312850.1.1;product=term%3Dkinetoplast-associated protein-like protein
				ID=LdBPK_312860.1.1:pep;Derives_from=LdBPK_312860.1.1;product=term%3Dhypothetical protein%2C unknown function
				ID=LdBPK_312870.1.1:pep;Derives_from=LdBPK_312870.1.1;product=term%3Dhypothetical protein%2C unknown function
				ID=LdBPK_312880.1.1:pep;Derives_from=LdBPK_312880.1.1;product=term%3Dhypothetical protein
				ID=LdBPK_312890.1.1:pep;Derives_from=LdBPK_312890.1.1;product=term%3DADP-ribosylation factor%2C putative
				ID=LdBPK_312670.1.1:pep;Derives_from=LdBPK_312670.1.1;product=term%3Dcalreticulin%2C putative
				ID=LdBPK_312720.1.1:pep;Derives_from=LdBPK_312720.1.1;product=term%3Dacetoin dehydrogenase e3 component-like protein
				ID=LdBPK_312790.1.1:pep;Derives_from=LdBPK_312790.1.1;product=term%3Dphosphatidylinositol-4-phosphate 5-kinase-like protein
				ID=LdBPK_312750.1.1:pep;Derives_from=LdBPK_312750.1.1;product=term%3Dhypothetical protein%2C unknown function
				ID=LdBPK_312900.1.1:pep;Derives_from=LdBPK_312900.1.1;product=term%3Dhypothetical protein%2C unknown function
				ID=LdBPK_312930.1.1:pep;Derives_from=LdBPK_312930.1.1;product=term%3Dhypothetical protein%2C conserved
				ID=LdBPK_312940.1.1:pep;Derives_from=LdBPK_312940.1.1;product=term%3Dhypothetical protein%2C conserved
				ID=LdBPK_312950.1.1:pep;Derives_from=LdBPK_312950.1.1;product=term%3Dribosomal protein l7/l12-like protein
				ID=LdBPK_312970.1.1:pep;Derives_from=LdBPK_312970.1.1;product=term%3Dhypothetical protein%2C conserved
				ID=LdBPK_312980.1.1:pep;Derives_from=LdBPK_312980.1.1;product=term%3Daldehyde reductase%2C putative
				ID=LdBPK_312990.1.1:pep;Derives_from=LdBPK_312990.1.1;product=term%3Dhypothetical protein%2C conserved
				ID=LdBPK_313000.1.1:pep;Derives_from=LdBPK_313000.1.1;product=term%3Dnucleoporin (NUP54/57)%2C putative
				ID=LdBPK_313010.1.1:pep;Derives_from=LdBPK_313010.1.1;product=term%3Dhypothetical protein%2C conserved
				ID=LdBPK_313020.1.1:pep;Derives_from=LdBPK_313020.1.1;product=term%3Dhypothetical protein%2C conserved
				ID=LdBPK_313040.1.1:pep;Derives_from=LdBPK_313040.1.1;product=term%3Dhypothetical protein%2C conserved
				ID=LdBPK_312960.1.1:pep;Derives_from=LdBPK_312960.1.1;product=term%3Dprotein kinase%2C putative
				ID=LdBPK_313030.1.1:pep;Derives_from=LdBPK_313030.1.1;product=term%3Dhypothetical protein%2C conserved
				ID=LdBPK_313050.1.1:pep;Derives_from=LdBPK_313050.1.1;product=term%3Dfarnesyltransferase%2C putative
				ID=LdBPK_313060.1.1:pep;Derives_from=LdBPK_313060.1.1;product=term%3Dmutt/nudix family protein-like protein
				ID=LdBPK_313070.1.1:pep;Derives_from=LdBPK_313070.1.1;Ontology_term=GO:0044145;product=with%3DGeneDB:Tb927.4.5310%3Bevidence%3DInferred from Sequence Orthology%3Bterm%3DRepressor of differentiation kinase 2%2C putative
				ID=LdBPK_313080.1.1:pep;Derives_from=LdBPK_313080.1.1;product=term%3Dacetyl-CoA carboxylase%2C putative
				ID=LdBPK_313090.1.1:pep;Derives_from=LdBPK_313090.1.1;product=term%3Dhypothetical protein%2C conserved
				ID=LdBPK_313110.1.1:pep;Derives_from=LdBPK_313110.1.1;product=term%3Dhypothetical protein%2C unknown function
				ID=LdBPK_313120.1.1:pep;Derives_from=LdBPK_313120.1.1;product=term%3Dhypothetical protein%2C unknown function
				ID=LdBPK_313130.1.1:pep;Derives_from=LdBPK_313130.1.1;product=term%3Dhypothetical protein%2C unknown function
				ID=LdBPK_313150.1.1:pep;Derives_from=LdBPK_313150.1.1;product=term%3Dhypothetical protein
				ID=LdBPK_313160.1.1:pep;Derives_from=LdBPK_313160.1.1;product=term%3Dhypothetical protein%2C conserved
				ID=LdBPK_313170.1.1:pep;Derives_from=LdBPK_313170.1.1;product=term%3Dhypothetical protein%2C unknown function
				ID=LdBPK_313100.1.1:pep;Derives_from=LdBPK_313100.1.1;product=term%3Dhypothetical protein%2C conserved
				ID=LdBPK_313140.1.1:pep;Derives_from=LdBPK_313140.1.1;product=term%3Dhypothetical protein%2C unknown function
				ID=LdBPK_313180.1.1:pep;Derives_from=LdBPK_313180.1.1;Start_range=.,.;product=term%3Diron/zinc transporter protein-like protein (fragment)
				ID=LdBPK_313180.1.1:pep;Derives_from=LdBPK_313180.1.1;Start_range=.,.;product=term%3Diron/zinc transporter protein-like protein (fragment)
				ID=LdBPK_313190.1.1:pep;Derives_from=LdBPK_313190.1.1;product=term%3Diron/zinc transporter protein-like protein
				ID=LdBPK_313200.1.1:pep;Derives_from=LdBPK_313200.1.1;product=term%3Dhypothetical protein%2C conserved
				ID=LdBPK_313210.1.1:pep;Derives_from=LdBPK_313210.1.1;product=term%3Dphosphoglycan beta 1%2C3 galactosyltransferase 5
				ID=LdBPK_313220.1.1:pep;Derives_from=LdBPK_313220.1.1;product=term%3Dhypothetical protein%2C conserved
				ID=LdBPK_313230.1.1:pep;Derives_from=LdBPK_313230.1.1;product=term%3Dhypothetical protein%2C conserved
				ID=LdBPK_313240.1.1:pep;Derives_from=LdBPK_313240.1.1;product=term%3Dhypothetical protein%2C conserved
				ID=LdBPK_313260.1.1:pep;Derives_from=LdBPK_313260.1.1;product=term%3Dmethylcrotonoyl-coa carboxylase biotinylated subunitprotein-like protein
				ID=LdBPK_313270.1.1:pep;Derives_from=LdBPK_313270.1.1;product=term%3Dhypothetical protein%2C conserved
				ID=LdBPK_313280.1.1:pep;Derives_from=LdBPK_313280.1.1;product=term%3Ddynein-associated protein%2C putative
				ID=LdBPK_313290.1.1:pep;Derives_from=LdBPK_313290.1.1;product=term%3Dhypothetical protein%2C conserved
				ID=LdBPK_313300.1.1:pep;Derives_from=LdBPK_313300.1.1;product=term%3Dprotein kinase%2C putative
				ID=LdBPK_313310.1.1:pep;Derives_from=LdBPK_313310.1.1;product=term%3Dhypothetical protein%2C unknown function
				ID=LdBPK_313250.1.1:pep;Derives_from=LdBPK_313250.1.1;product=term%3Dphosphatidylethanolaminen-methyltransferase-lik e protein
				ID=LdBPK_210010.1.1:pep;Derives_from=LdBPK_210010.1.1;product=term%3Dphosphoglycan beta 1%2C3 galactosyltransferase 2
				ID=LdBPK_013340.1.1:pep;Derives_from=LdBPK_013340.1.1;Start_range=.,.;product=term%3Dhypothetical protein%2C conserved (fragment)
				ID=LdBPK_013350.1.1:pep;Derives_from=LdBPK_013350.1.1;End_range=.,.;product=term%3Dhypothetical protein%2C conserved (fragment)
				ID=LdBPK_013350.1.1:pep;Derives_from=LdBPK_013350.1.1;End_range=.,.;product=term%3Dhypothetical protein%2C conserved (fragment)
				ID=LdBPK_322370.1.1:pep;Derives_from=LdBPK_322370.1.1;Start_range=.,.;product=term%3Dhypothetical protein%2C unknown function (fragment)
				ID=LdBPK_323120.1.1:pep;Derives_from=LdBPK_323120.1.1;product=term%3Dminichromosome maintenance (MCM) complex subunit%2C putative
				ID=LdBPK_323130.1.1:pep;Derives_from=LdBPK_323130.1.1;product=term%3Dtubulin binding cofactor A-like protein
				ID=LdBPK_323140.1.1:pep;Derives_from=LdBPK_323140.1.1;product=term%3DATP binding protein-like protein
				ID=LdBPK_323150.1.1:pep;Derives_from=LdBPK_323150.1.1;product=term%3Dhypothetical protein%2C conserved
				ID=LdBPK_330360.1.1:pep;Derives_from=LdBPK_330360.1.1;product=term%3Dheat shock protein 83-1
				ID=LdBPK_330770.1.1:pep;Derives_from=LdBPK_330770.1.1;End_range=.,.;product=term%3D60S ribosomal protein L6%2C putative (fragment)
				ID=LdBPK_330860.1.1:pep;Derives_from=LdBPK_330860.1.1;End_range=.,.;product=with%3DGeneDB:LbrM.33.0990|GeneDB:LmjF.33.0792%3Bevidence%3DInferred from Sequence Orthology%3Bterm%3Dbeta-tubulin (fragment)
				ID=LdBPK_340010.1.1:pep;Derives_from=LdBPK_340010.1.1;product=term%3Dhypothetical protein%2C conserved
				ID=LdBPK_340020.1.1:pep;Derives_from=LdBPK_340020.1.1;product=term%3Dhypothetical protein%2C unknown function
				ID=LdBPK_340870.1.1:pep;Derives_from=LdBPK_340870.1.1;product=term%3Delongation factor 1-beta
				ID=LdBPK_341150.1.1:pep;Derives_from=LdBPK_341150.1.1;product=term%3Damastin-like surface protein%2C putative
				ID=LdBPK_342360.1.1:pep;Derives_from=LdBPK_342360.1.1;Start_range=.,.;product=term%3Dhypothetical protein%2C unknown function
				ID=LdBPK_342730.1.1:pep;Derives_from=LdBPK_342730.1.1;End_range=.,.;product=term%3Dribosomal protein L3%2C putative (fragment)
				ID=LdBPK_044260.1.1:pep;Derives_from=LdBPK_044260.1.1;Ontology_term=GO:0005747;product=with%3DGeneDB:Tb927.4.440%3Bis_preferred%3Dtrue%3Bterm%3DNADH-ubiquinone oxidoreductase complex I subunit%2C putative%3Bevidence%3DInferred from Sequence Orthology%3Bdb_xref%3DGO_REF:0000024,with%3DInterPro:IPR019329%3Bterm%3DNADH:ubiquinone oxidoreductase%2C ESSS subunit%2C putative%3Bevidence%3DInferred from …
				ID=LdBPK_044360.1.1:pep;Derives_from=LdBPK_044360.1.1;End_range=.,.;product=term%3DD-isomer specific 2-hydroxyacid dehydrogenase (fragment)
				ID=LdBPK_350490.1.1:pep;Derives_from=LdBPK_350490.1.1;End_range=.,.;product=term%3Dproteophosphoglycan ppg4 (fragment)
				ID=LdBPK_350500.1.1:pep;Derives_from=LdBPK_350500.1.1;End_range=.,.;product=term%3Dproteophosphoglycan ppg3%2C putative (fragment)
				ID=LdBPK_212150.1.1:pep;Derives_from=LdBPK_212150.1.1;End_range=.,.;product=term%3D40S ribosomal protein S6%2C putative (fragment)
				ID=LdBPK_360190.1.1:pep;Derives_from=LdBPK_360190.1.1;product=term%3Delongation factor 2
				ID=LdBPK_360210.1.1:pep;Derives_from=LdBPK_360210.1.1;product=term%3Delongation factor 2
				ID=LdBPK_363930.1.1:pep;Derives_from=LdBPK_363930.1.1;product=term%3D60S ribosomal protein L34%2C putative
				ID=LdBPK_364780.1.1:pep;Derives_from=LdBPK_364780.1.1;product=term%3Dmyosin heavy chain kinase a-like protein
				ID=LdBPK_366540.1.1:pep;Derives_from=LdBPK_366540.1.1;Ontology_term=GO:0070258,GO:0015591,GO:0055056,GO:0015578,GO:0005353,GO:0005354,GO:0015752,GO:0015758;product=with%3DGeneDB:LmxM.36.6280%3Bevidence%3DInferred from Sequence Orthology%3Bterm%3Dglucose transporter 3%2C putative
				ID=LdBPK_366750.1.1:pep;Derives_from=LdBPK_366750.1.1;product=term%3Dhypothetical protein%2C unknown function
				ID=LdBPK_366760.1.1:pep;Derives_from=LdBPK_366760.1.1;product=term%3Dmitogen activated protein kinase homologue
				ID=LdBPK_367330.1.1:pep;Derives_from=LdBPK_367330.1.1;product=term%3Dhypothetical protein%2C conserved
				ID=LdBPK_367340.1.1:pep;Derives_from=LdBPK_367340.1.1;product=term%3Dacetyltransferase%2C putative
				ID=LdBPK_367350.1.1:pep;Derives_from=LdBPK_367350.1.1;product=term%3Dcytochrome oxidase subunit IX%2C putative%3Bdb_xref%3DPMID:17012283%3Bevidence%3DInferred from Sequence Alignment
				ID=LdBPK_367360.1.1:pep;Derives_from=LdBPK_367360.1.1;product=term%3Dhypothetical protein%2C conserved

## Sheet: HTI4_CNV
CNV_type	coordinates	CNV_size	normalized_RD	e-val1	e-val2	e-val3	e-val4	q0
deletion	Ld01_v01s1:59701-61300	1600	0.0353206	1.99216e-10	1.54148e-28	1	1	0.0647482
deletion	Ld01_v01s1:247801-249300	1500	0.0614703	4.43056e-07	2.70902e-16	1	1	0.937008
deletion	Ld01_v01s1:278201-280600	2400	0	6.64052e-11	3.41138e-120	0.964064	9.34364e-13	0.00920534
duplication	Ld02_v01s1:1-61400	61400	1.50341	0	2863520000	0	2863770000	0.00588577
duplication	Ld02_v01s1:71201-74300	3100	2.82149	3.27773e-06	2869970000	7.35274	1.02968e-32	0.000229911
duplication	Ld02_v01s1:76301-78000	1700	4.15012	8.27162e-06	2.15958e-92	1	1	0.107639
deletion	Ld02_v01s1:80601-81500	900	0	1.77081e-10	1.29157e-39	1	1	0
duplication	Ld02_v01s1:95601-127300	31700	1.47617	0	2866260000	0	2866560000	0.0221317
deletion	Ld02_v01s1:128701-129900	1200	0.0239602	1.76107e-07	1.00863e-28	1	1	1
duplication	Ld02_v01s1:130901-173900	43000	1.54808	0	2856710000	0	2857380000	0.00223437
duplication	Ld02_v01s1:174101-184800	10700	1.52703	0	1252440000	0	1462510000	0.00860004
duplication	Ld02_v01s1:185001-249900	64900	1.55483	0	2863100000	0	2863340000	0.0039798
duplication	Ld02_v01s1:251401-260900	9500	1.70656	0	2841960000	0	2848050000	0.0303721
duplication	Ld02_v01s1:286101-329200	43100	2.04445	0	2865750000	0	2865990000	0.0138747
deletion	Ld02_v01s1:329201-334400	5200	0.103722	3.06486e-11	246217000	4.98039e-11	3.61323e-163	0.26811
duplication	Ld03_v01s1:101-4200	4100	1.7186	0	2.04769e-32	8.15623e-06	2.41467e-12	0.349471
duplication	Ld03_v01s1:254501-259900	5400	1.37555	4.72215e-10	5517480	1.45404e-06	92.5689	0
duplication	Ld03_v01s1:376901-389800	12900	1.27444	0	349434	0	1413480	0.000242645
deletion	Ld04_v01s1:2001-4000	2000	0	7.96863e-11	1.04821e-98	1	1	0.213904
duplication	Ld04_v01s1:53001-55200	2200	4.23217	1.44884e-10	1.10472e-260	170342	0	0.000541536
deletion	Ld04_v01s1:122301-130900	8600	0.602944	1.85317e-11	0.19982	5.33004e-07	46.007	0.0801276
deletion	Ld04_v01s1:310301-312100	1800	0.0881294	1.45206e-08	3.24656e-31	1	1	0.961905
deletion	Ld04_v01s1:399701-404300	4600	0.0116388	3.46462e-11	5.58466e-109	6.12971e-11	6.1542e-131	0.439252
duplication	Ld05_v01s1:1-39600	39600	1.71342	0	7.7558e-07	0	4.74144e-06	0.0134761
duplication	Ld05_v01s1:40001-135500	95500	1.44544	0	2859380000	0	2859620000	0.00791284
duplication	Ld05_v01s1:138001-159100	21100	1.50885	0	2867140000	0	2867500000	0.00603446
deletion	Ld05_v01s1:159101-160700	1600	0.0130129	9.96078e-11	3.14845e-51	1	1	0.145946
duplication	Ld05_v01s1:162801-363200	200400	1.57009	0	2846670000	0	2846910000	0.00360248
duplication	Ld05_v01s1:368401-416300	47900	1.74604	0	2865160000	0	2865410000	0.0210887
duplication	Ld05_v01s1:418101-443200	25100	1.77471	0	1434320000	0	1515870000	0.0150678
duplication	Ld05_v01s1:443401-448900	5500	1.9319	0	1.51729e-25	1.8214e-10	4.41997e-13	0.000468077
duplication	Ld06_v01s1:1901-19000	17100	1.90249	0	144939000	0	205524000	0.0243015
duplication	Ld06_v01s1:20801-33000	12200	1.72773	0	203498000	0	314050000	0.0135428
deletion	Ld06_v01s1:35701-40700	5000	0.0582976	3.18745e-11	2.30287e-10	5.31242e-11	2.00288e-152	0.912088
deletion	Ld06_v01s1:40901-45200	4300	0.0749356	3.70634e-11	3.36334e-31	6.92924e-11	6.92041e-33	1
duplication	Ld06_v01s1:45201-125200	80000	1.69539	0	2861260000	0	2861500000	0.000358368
duplication	Ld06_v01s1:128701-144500	15800	1.82158	0	2869070000	0	2869320000	0.0479554
deletion	Ld06_v01s1:144501-145400	900	0	1.77081e-10	1.29157e-39	1	1	0
duplication	Ld06_v01s1:145701-182500	36800	1.70177	0	1733850000	0	1782020000	0.00494979
duplication	Ld06_v01s1:182701-202100	19400	1.69978	0	2.96209e-56	0	8.37453e-62	0.0326215
duplication	Ld06_v01s1:206401-272600	66200	1.65241	0	2862940000	0	2863180000	0.0118601
duplication	Ld06_v01s1:274101-358800	84700	1.55535	0	2860690000	0	2860930000	0.000775731
duplication	Ld06_v01s1:359001-466100	107100	1.49792	0	2857970000	0	2858210000	0.0144458
duplication	Ld06_v01s1:467901-529600	61700	1.91303	0	2863490000	0	2863730000	0.0359489
duplication	Ld07_v01s1:101-13300	13200	1.40644	0	2635140000	0	2669590000	0.387497
duplication	Ld07_v01s1:285801-288200	2400	2.26093	1.99216e-09	2.84476e-50	8960.09	0.00860268	0.009877
deletion	Ld07_v01s1:294201-298200	4000	0.0245385	3.98431e-11	1.15892e-73	7.96863e-11	1.04821e-98	0.631902
deletion	Ld07_v01s1:332801-333500	700	0	3.83177e-07	7.15943e-29	1	1	0.00796813
deletion	Ld07_v01s1:393001-394600	1600	0.00247864	9.96078e-11	1.31744e-71	1	1	0
deletion	Ld07_v01s1:449301-454800	5500	0.00414609	2.89768e-11	1.24076e-226	4.5535e-11	2.76859e-179	0
deletion	Ld07_v01s1:545001-567100	22100	0.00421705	7.21143e-12	0	7.92898e-12	0	0
duplication	Ld08_v01s1:101-271600	271500	1.47747	0	2838080000	0	2838320000	0.0204282
duplication	Ld08_v01s1:276601-287100	10500	1.56376	0	371306000	0	548191000	0.0192133
duplication	Ld08_v01s1:327701-332200	4500	8.43421	0	2870450000	7.48413e-08	0	0.0439862
deletion	Ld08_v01s1:332301-333200	900	0	1.77081e-10	1.29157e-39	1	1	1
duplication	Ld08_v01s1:345601-413700	68100	1.61048	0	2541740000	0	2550850000	0.00846936
duplication	Ld08_v01s1:414601-436000	21400	2.23031	0	2868390000	0	2868640000	0.0408976
duplication	Ld08_v01s1:436201-497300	61100	2.34694	0	2863560000	0	2863800000	0.0612598
deletion	Ld08_v01s1:502501-505000	2500	0.0908174	6.3749e-11	6.021e-08	0.00665704	3.96859e-18	0.60423
deletion	Ld09_v01s1:2301-5600	3300	0.0796169	1.69708e-07	2871000000	1.22594e-10	4.20342e-61	1
duplication	Ld09_v01s1:5701-16300	10600	1.19545	7.21687e-10	2796030000	1.53613e-06	2810020000	0.403668
deletion	Ld09_v01s1:69001-72800	3800	0.33579	4.19401e-11	1.08805e-14	0.00596961	0.0231044	0.527371
deletion	Ld09_v01s1:157001-171000	14000	0.0266985	1.13838e-11	1.47479e-77	1.3281e-11	0	0.624473
deletion	Ld09_v01s1:387901-389800	1900	0.0135673	8.38803e-11	2.28188e-58	1	1	1
duplication	Ld09_v01s1:583901-588800	4900	1.40079	3.41421e-06	2829920000	0.0155717	20670100	0.000718184
deletion	Ld10_v01s1:209501-211000	1500	0	1.06248e-10	7.58305e-72	1	1	0.927778
duplication	Ld10_v01s1:211801-215600	3800	10.5929	1.74806e-07	2870540000	0.424027	5584410	0.196709
deletion	Ld10_v01s1:215901-218100	2200	0	7.24421e-11	1.89099e-109	32033.5	0.0517934	0.0320856
duplication	Ld10_v01s1:218401-227000	8600	3.16309	0	2869950000	1.869e-08	2870200000	0.109586
deletion	Ld10_v01s1:315601-318200	2600	0.00630867	6.12971e-11	2.10598e-95	4.93253e-05	1.68561e-23	0.0684932
duplication	Ld10_v01s1:341701-343400	1700	3.35982	7.51301e-07	3.55779e-184	1	1	0.000993871
duplication	Ld10_v01s1:543601-558200	14600	2.12591	0	2869220000	0	2869460000	0.0802867
deletion	Ld11_v01s1:17001-18300	1300	0	1.22594e-10	4.20342e-61	1	1	0.079646
deletion	Ld11_v01s1:160401-162100	1700	0.0457029	6.5624e-10	4.56479e-33	1	1	0
deletion	Ld11_v01s1:174201-175100	900	0.00359582	1.77081e-10	4.96352e-37	1	1	0
deletion	Ld11_v01s1:269701-271100	1400	0.0636828	6.77857e-06	1.35128e-20	1	1	1
duplication	Ld11_v01s1:490401-502000	11600	2.32393	0	2393990000	0	2470180000	0.0191825
deletion	Ld11_v01s1:513701-526800	13100	0.0101889	1.21658e-11	5.86321e-100	1.43579e-11	0	0.987013
deletion	Ld12_v01s1:285301-286800	1500	0.0155502	1.06248e-10	1.10067e-43	1	1	0.993711
duplication	Ld12_v01s1:290701-295200	4500	1.38862	0	2055590	0.000525232	51375600	0.0041021
duplication	Ld12_v01s1:380201-386100	5900	8.4393	0	2870280000	2.94226e-09	2870440000	0.059419
deletion	Ld12_v01s1:386501-389800	3300	0.0162784	4.82947e-11	1.57174e-77	1.22594e-10	8.87136e-43	0.196721
deletion	Ld12_v01s1:435101-436400	1300	0	1.22594e-10	4.20342e-61	1	1	0.789247
deletion	Ld12_v01s1:438301-442100	3800	0.110733	4.19401e-11	1821160000	8.85403e-11	5.8104e-88	0.849282
deletion	Ld12_v01s1:477301-481400	4100	0.0156343	3.88713e-11	1.70441e-50	7.58917e-11	4.45213e-104	0.659389
deletion	Ld12_v01s1:561901-563300	1400	0.0257057	6.83025e-09	1.63182e-28	1	1	0.368852
duplication	Ld13_v01s1:101-8500	8400	1.26624	0	267858	3.57592e-08	2440390	0.0705648
deletion	Ld13_v01s1:121401-123000	1600	0.00804856	9.96078e-11	9.42144e-60	1	1	0.037037
deletion	Ld13_v01s1:271501-272300	800	0	2.98823e-09	3.04088e-34	1	1	0
duplication	Ld13_v01s1:438801-441400	2600	0	6.12971e-11	6.1542e-131	4.93253e-05	1.68561e-23	0.0845849
deletion	Ld13_v01s1:549701-555600	5900	0.000305031	2.70123e-11	1.00632e-298	4.08647e-11	9.01034e-201	0.993318
deletion	Ld13_v01s1:605301-609700	4400	0.0421176	3.6221e-11	3.35888e-47	6.64052e-11	3.41138e-120	1
deletion	Ld13_v01s1:640901-643300	2400	0.342591	8.08019e-06	0.0378305	105782	8944490	0.979679
deletion	Ld14_v01s1:116701-117400	700	0	3.83177e-07	7.15943e-29	1	1	0
deletion	Ld14_v01s1:130801-132200	1400	0	1.13838e-10	1.78535e-66	1	1	1
deletion	Ld14_v01s1:138201-139600	1400	0.00707415	1.13838e-10	1.49567e-54	1	1	1
deletion	Ld14_v01s1:163301-168600	5300	0.655743	2.0547e-07	160437	1.67006e-05	0.790129	0
deletion	Ld14_v01s1:181401-183700	2300	0.0347791	6.92924e-11	5.80793e-16	156.778	2.19986e-07	0.904762
deletion	Ld14_v01s1:256501-266600	10100	0.307263	1.57795e-11	2870820000	1.08216e-09	2870860000	0.337267
deletion	Ld14_v01s1:298501-300200	1700	0.081713	6.58583e-07	5.21607e-12	1	1	0.491379
deletion	Ld14_v01s1:482301-485200	2900	0	5.4956e-11	4.71557e-147	1.77081e-10	1.29157e-39	0.45
deletion	Ld14_v01s1:489301-490600	1300	0.00281789	1.22594e-10	6.93805e-57	1	1	0.237288
deletion	Ld14_v01s1:496701-501900	5200	0	3.06486e-11	1.3192e-270	4.98039e-11	3.61323e-163	0.150538
duplication	Ld14_v01s1:502001-520400	18400	0.8766	6.1497e-10	842266000	1.0761e-06	962362000	0.0105202
deletion	Ld14_v01s1:638501-645100	6600	0	2.41474e-11	0	3.46462e-11	2.24691e-238	0.0153846
deletion	Ld15_v01s1:1-12400	12400	0.589424	1.28526e-11	2870620000	1.53243e-11	2.02484e-06	0.0619469
duplication	Ld15_v01s1:22001-32900	10900	1.43241	0	1.18013	0	0.8229	0.000870676
duplication	Ld15_v01s1:33101-46500	13400	1.40507	0	2810770000	0	2819680000	0.00858328
duplication	Ld15_v01s1:48101-156600	108500	1.40781	0	2857800000	0	2858040000	0.0277666
deletion	Ld15_v01s1:164301-172800	8500	0	1.87497e-11	0	2.45188e-11	0	0
duplication	Ld15_v01s1:175401-274700	99300	1.82186	0	2858920000	0	2859160000	0.0426777
deletion	Ld15_v01s1:276101-280500	4400	0.000217681	3.6221e-11	7.49556e-224	6.64052e-11	3.41138e-120	1
duplication	Ld15_v01s1:280501-312400	31900	1.53838	0	733133000	0	798642000	0.00286835
duplication	Ld15_v01s1:319501-352200	32700	1.48878	0	2867020000	0	2867260000	0.0019874
duplication	Ld15_v01s1:352401-444400	92000	1.42347	0	2859800000	0	2860050000	0.0107647
deletion	Ld15_v01s1:444401-445600	1200	0	1.3281e-10	9.8965e-56	1	1	1
duplication	Ld15_v01s1:453001-491600	38600	1.39144	0	122671000	0	2.97142e-07	0.00454347
deletion	Ld15_v01s1:493701-496800	3100	0.0810888	5.14105e-11	1672960000	1.44884e-10	2.33003e-50	0.348915
deletion	Ld15_v01s1:499601-505200	5600	0.123118	2.84594e-11	2870980000	1.51707e-05	2870990000	0.141553
duplication	Ld15_v01s1:505301-618400	113100	1.59127	0	2857240000	0	2857480000	0.0153476
deletion	Ld16_v01s1:163701-167700	4000	0.00609253	3.98431e-11	4.25969e-128	7.96863e-11	1.04821e-98	0.986301
deletion	Ld16_v01s1:199801-201000	1200	0.0365415	2.86074e-07	5.88722e-33	1	1	0.766304
deletion	Ld16_v01s1:355901-357600	1700	0.0110446	9.37485e-11	7.61654e-60	1	1	0
deletion	Ld16_v01s1:363901-365500	1600	0.0131274	9.96078e-11	6.1184e-53	1	1	1
deletion	Ld16_v01s1:381401-382500	1100	0	1.44884e-10	2.33003e-50	1	1	1
deletion	Ld16_v01s1:391601-393500	1900	0.0361078	2.51641e-10	1.26735e-12	1	1	0.625
deletion	Ld16_v01s1:598801-606500	7700	0.000233754	2.06977e-11	0	2.79601e-11	1.82353e-297	0
duplication	Ld16_v01s1:610201-612000	1800	2.22187	2.35269e-06	1.15632e-60	1	1	0.000141343
deletion	Ld17_v01s1:22201-28000	5800	0	2.7478e-11	7.74523e-303	4.19401e-11	2.12139e-195	1
duplication	Ld17_v01s1:57401-59800	2400	3.60666	5.27257e-08	5.27825e-137	1707.37	0	0.0478288
deletion	Ld17_v01s1:62301-63800	1500	0.0392519	4.08525e-07	2.21363e-13	1	1	1
deletion	Ld17_v01s1:64501-67500	3000	0.00808087	5.31242e-11	3.69909e-94	1.59373e-10	5.4858e-45	0.00684932
duplication	Ld17_v01s1:67501-69600	2100	15.2968	6.07133e-09	0	1	1	0.0194981
deletion	Ld17_v01s1:69601-77000	7400	0.129646	7.88366e-06	2871000000	2.95134e-11	2.37986e-281	0
deletion	Ld17_v01s1:539801-540500	700	0.00648286	6.72461e-06	4.53678e-26	1	1	0.0205479
duplication	Ld17_v01s1:667301-669800	2500	2.08497	8.25677e-07	4.43815e-15	4657.92	2.67099e-13	0.0295983
deletion	Ld18_v01s1:190201-192300	2100	0.0222909	7.58917e-11	8.8144e-62	1	1	0
deletion	Ld18_v01s1:438501-440400	1900	0.0433685	8.38803e-11	3.49262e-19	1	1	0.00408163
deletion	Ld18_v01s1:485101-486700	1600	0.0817545	4.48295e-06	1.76227e-07	1	1	0.313725
deletion	Ld18_v01s1:513501-515100	1600	0.0581571	2.32086e-08	2.2013e-24	1	1	0.42233
deletion	Ld18_v01s1:614201-615500	1300	0.0556429	7.7737e-07	4.27808e-30	1	1	0.475177
deletion	Ld18_v01s1:663701-669400	5700	0.0292984	2.79601e-11	1.35338e-95	4.30737e-11	4.99459e-190	0.587248
duplication	Ld18_v01s1:672601-675300	2700	2.06868	8.38181e-09	0.0016165	74.8228	3.90798e-15	0.0549362
deletion	Ld18_v01s1:721201-722300	1100	0.02612	3.72772e-06	1.28855e-25	1	1	0.961749
deletion	Ld18_v01s1:730301-735700	5400	0.112534	2.95134e-11	20564900	4.68743e-11	6.51835e-174	0.932035
deletion	Ld19_v01s1:310201-312100	1900	0.0241536	8.38803e-11	4.10504e-31	1	1	1
deletion	Ld19_v01s1:399201-405300	6100	0.00324533	2.61266e-11	5.17438e-220	3.88713e-11	1.62548e-211	1
duplication	Ld19_v01s1:570101-574000	3900	3.71291	4.13551e-08	9.99066e-17	7.44447e-05	2.86798e-125	0.0813313
deletion	Ld19_v01s1:574001-590100	16100	0.0661554	9.89891e-12	2871000000	1.1303e-11	2871000000	0.76995
deletion	Ld19_v01s1:630701-634200	3500	0.00499339	4.5535e-11	1.38213e-128	1.06248e-10	7.58305e-72	0
deletion	Ld19_v01s1:654801-655900	1100	0	1.44884e-10	2.33003e-50	1	1	1
deletion	Ld19_v01s1:663001-664200	1200	0	1.3281e-10	9.8965e-56	1	1	0
duplication	Ld19_v01s1:692001-696600	4600	2.5784	0	5.93682e-26	1.50055e-07	1.15613e-36	0.015195
deletion	Ld20_v01s1:37501-38500	1000	0.0252548	2.08635e-06	2.09478e-29	1	1	0.0217391
deletion	Ld20_v01s1:216201-217600	1400	0.0160335	1.13838e-10	4.56e-41	1	1	0.0263158
deletion	Ld20_v01s1:287401-288400	1000	0.0244061	1.91422e-06	2.09478e-29	1	1	0.280899
deletion	Ld20_v01s1:305301-308000	2700	0.0571044	5.90269e-11	1.78327e-31	3.83177e-07	7.15943e-29	0.31068
duplication	Ld20_v01s1:538801-540700	1900	2.32167	1.57695e-08	2.42348e-71	1	1	0.00163399
deletion	Ld20_v01s1:544401-546500	2100	0.0377154	7.58917e-11	5.16389e-18	1	1	0.822581
deletion	Ld20_v01s1:730001-731800	1800	0.0342345	2.65621e-10	8.36605e-18	1	1	0.435644
duplication	Ld20_v01s1:740001-752500	12500	1.17887	3.46076e-06	2764110000	4.29693e-05	2780940000	0.014372
deletion	Ld21_v01s1:81601-82800	1200	0.0311289	6.29521e-08	1.75342e-33	1	1	0.625
duplication	Ld21_v01s1:216401-224800	8400	1.25761	0	0.0489925	3.48627e-10	5.4097	0.029367
deletion	Ld21_v01s1:387501-388900	1400	0.0173647	1.13838e-10	4.03811e-40	1	1	1
deletion	Ld21_v01s1:650601-652800	2200	0.0820528	7.24421e-11	2.75173e-19	32033.5	0.0517934	0.943114
deletion	Ld21_v01s1:700201-701700	1500	0.0221476	1.06248e-10	9.62912e-34	1	1	0.00917431
duplication	Ld22_v01s1:249101-253100	4000	1.80761	0	8.45209e-09	0.000115913	4.92605	0.0114971
duplication	Ld22_v01s1:294501-306500	12000	1.87404	0	4.63216e-29	0	9.1036e-57	0.00083632
deletion	Ld22_v01s1:306501-314500	8000	0.0570597	1.99216e-11	2870990000	2.65621e-11	2871000000	0.0859917
deletion	Ld22_v01s1:345601-346900	1300	0	1.22594e-10	4.20342e-61	1	1	1
deletion	Ld22_v01s1:466301-468300	2000	0.0776632	6.43865e-08	0.0111107	1	1	0
deletion	Ld22_v01s1:661001-666700	5700	0.000475051	2.79601e-11	9.79913e-284	4.30737e-11	4.99459e-190	0.000355038
deletion	Ld22_v01s1:669001-675700	6700	0.00580523	2.37869e-11	6.73622e-158	3.3909e-11	9.54348e-244	0.00403226
duplication	Ld22_v01s1:675901-680000	4100	3.33164	1.25943e-08	2870500000	19.4823	2870740000	0.0900745
deletion	Ld22_v01s1:682801-702800	20000	0.281135	1.80728e-08	2871000000	1.32539e-05	2871000000	0.0165554
duplication	Ld23_v01s1:86801-98700	11900	1.79415	0	2869550000	0	2869790000	0.0310174
deletion	Ld23_v01s1:100001-101500	1500	0.0116964	1.06248e-10	1.66346e-52	1	1	1
deletion	Ld23_v01s1:251801-252500	700	0	3.83177e-07	7.15943e-29	1	1	1
deletion	Ld23_v01s1:340101-341800	1700	0.0615045	1.02467e-07	1.77896e-17	1	1	0.26943
deletion	Ld23_v01s1:538201-540400	2200	0.0145524	7.24421e-11	3.00498e-55	32033.5	0.0517934	0.993865
duplication	Ld23_v01s1:542201-544100	1900	2.09682	2.37415e-06	2.19121e-10	1	1	0.0598174
duplication	Ld23_v01s1:554001-559700	5700	1.32274	2.34865e-09	0.0537344	0.00030163	312.166	0.053335
deletion	Ld24_v01s1:108401-109600	1200	0	1.3281e-10	9.8965e-56	1	1	1
deletion	Ld24_v01s1:430601-433300	2700	0.0684968	5.90269e-11	2.44172e-16	3.83177e-07	7.15943e-29	1
deletion	Ld24_v01s1:516501-517400	900	0.00835505	2.83329e-08	9.93496e-34	1	1	1
deletion	Ld24_v01s1:648401-652600	4200	0.00280371	3.79458e-11	9.72537e-175	7.24421e-11	1.89099e-109	0.615385
deletion	Ld24_v01s1:797701-800500	2800	0.402388	9.37201e-06	0.440923	236.77	70.1304	0.426277
deletion	Ld25_v01s1:398801-399600	800	0	2.98823e-09	3.04088e-34	1	1	0
deletion	Ld25_v01s1:604501-605200	700	0	3.83177e-07	7.15943e-29	1	1	1
duplication	Ld25_v01s1:880301-884700	4400	2.22141	0	2663910000	4.52038e-05	2756120000	0.0413864
deletion	Ld25_v01s1:885801-887200	1400	0.0096377	1.13838e-10	1.63645e-52	1	1	0.986111
deletion	Ld25_v01s1:889901-896000	6100	0.0089929	2.61266e-11	4.06454e-92	3.88713e-11	1.62548e-211	0.683333
duplication	Ld26_v01s1:18301-24100	5800	1.62307	0	2482890000	3.25925e-06	2610410000	0
deletion	Ld26_v01s1:29801-34300	4500	0	3.54161e-11	5.29012e-233	6.3749e-11	1.44894e-125	1
deletion	Ld26_v01s1:237101-239500	2400	0	6.64052e-11	3.41138e-120	0.964064	9.34364e-13	0.0144928
deletion	Ld26_v01s1:602101-602900	800	0.0176109	5.19694e-06	1.94375e-29	1	1	0.898305
deletion	Ld26_v01s1:847501-850400	2900	0	5.4956e-11	4.71557e-147	1.77081e-10	1.29157e-39	0.83678
deletion	Ld26_v01s1:885801-887700	1900	0.0355488	8.38803e-11	3.45222e-30	1	1	0
deletion	Ld27_v01s1:55501-59300	3800	0	4.19401e-11	2.12139e-195	8.85403e-11	5.8104e-88	0.0267857
deletion	Ld27_v01s1:310301-313600	3300	0.0148278	4.82947e-11	1.69428e-71	1.22594e-10	4.20342e-61	0.967213
deletion	Ld27_v01s1:345501-349800	4300	0	3.70634e-11	2.9324e-222	6.92924e-11	8.03174e-115	1
duplication	Ld27_v01s1:356101-360500	4400	1.91835	0	9.92322e-45	1.38123e-07	1.98281e-20	0.0113232
deletion	Ld27_v01s1:456301-457700	1400	0.0271717	5.23653e-09	4.44036e-29	1	1	0.017094
duplication	Ld27_v01s1:570601-576800	6200	1.78972	0	2.89525e-05	1.51783e-10	0.947627	0.000161655
deletion	Ld27_v01s1:594501-600300	5800	0.0087512	2.7478e-11	1.75066e-98	4.19401e-11	2.12139e-195	0
deletion	Ld27_v01s1:653001-653900	900	0.00598583	1.94789e-09	2.34797e-35	1	1	0
deletion	Ld27_v01s1:707401-709500	2100	0.0103795	7.58917e-11	5.99251e-67	1	1	0.440678
deletion	Ld27_v01s1:923201-934300	11100	8.32345e-05	1.43579e-11	0	1.75135e-11	0	0.79724
deletion	Ld27_v01s1:984701-1011500	26800	0.254529	5.94674e-12	2871000000	1.92789e-11	2871000000	0.112597
duplication	Ld28_v01s1:201-25800	25600	1.10648	6.98077e-07	2751020000	4.88617e-06	2760210000	0.0960865
deletion	Ld28_v01s1:128901-133200	4300	0.00141771	3.70634e-11	2.6295e-199	6.92924e-11	8.03174e-115	0
deletion	Ld28_v01s1:170301-174900	4600	0.00310484	3.46462e-11	9.35758e-189	6.12971e-11	6.1542e-131	0.954545
deletion	Ld28_v01s1:773401-777500	4100	0.00153296	3.88713e-11	5.68086e-189	7.58917e-11	4.45213e-104	0
deletion	Ld28_v01s1:981801-984500	2700	0.00333709	5.90269e-11	2.41536e-117	3.83177e-07	7.15943e-29	0
deletion	Ld28_v01s1:1069501-1072200	2700	0.00742762	5.90269e-11	5.30079e-92	3.83177e-07	7.15943e-29	0.986111
deletion	Ld28_v01s1:1074701-1077000	2300	0.0130308	6.92924e-11	3.3359e-61	156.778	2.19986e-07	0.00921659
deletion	Ld28_v01s1:1086601-1091400	4800	0.106948	3.32026e-11	2871000000	5.69188e-11	1.11023e-141	0
duplication	Ld28_v01s1:1091401-1093300	1900	8.26665	6.71042e-10	0	1	1	0.000236365
deletion	Ld28_v01s1:1168701-1171200	2500	0	6.3749e-11	1.44894e-125	0.00665704	3.96859e-18	0
deletion	Ld29_v01s1:801-3900	3100	0	5.14105e-11	8.50698e-158	1.44884e-10	2.33003e-50	0.00211864
deletion	Ld29_v01s1:321701-324000	2300	0	6.92924e-11	8.03174e-115	156.778	2.19986e-07	0.986486
deletion	Ld29_v01s1:402201-403600	1400	0.0013045	1.13838e-10	2.51437e-65	1	1	0.165957
deletion	Ld29_v01s1:433401-436900	3500	0.00644698	4.5535e-11	5.95995e-142	1.06248e-10	7.58305e-72	1
deletion	Ld29_v01s1:570201-571500	1300	0.0259447	5.61482e-08	1.14966e-27	1	1	0.989305
duplication	Ld29_v01s1:572901-578400	5500	2.43548	0	2796340000	0	2.43922e-18	0.0425189
deletion	Ld29_v01s1:721601-730400	8800	0.00246424	1.81105e-11	0	2.34371e-11	0	0.288462
deletion	Ld29_v01s1:788001-788800	800	0	2.98823e-09	3.04088e-34	1	1	1
deletion	Ld29_v01s1:818801-821400	2600	0.0286485	6.12971e-11	1.75524e-14	4.93253e-05	1.68561e-23	1
deletion	Ld29_v01s1:957001-960100	3100	0	5.14105e-11	8.50698e-158	1.44884e-10	2.33003e-50	0.181818
deletion	Ld29_v01s1:1195401-1196900	1500	0	1.06248e-10	7.58305e-72	1	1	0
deletion	Ld29_v01s1:1207901-1209100	1200	0.00877979	1.3281e-10	6.83163e-45	1	1	0.414634
deletion	Ld29_v01s1:1242901-1248000	5100	0.00036072	3.12495e-11	7.45128e-257	5.14105e-11	8.50698e-158	0.130435
deletion	Ld29_v01s1:1248901-1257300	8400	0.000328513	1.89729e-11	0	2.4902e-11	0	1
duplication	Ld30_v01s1:103801-106200	2400	1.94496	2.21793e-08	3.59199e-41	5038.99	5.15711e-13	0.00472069
duplication	Ld30_v01s1:107901-111500	3600	2.20855	1.77081e-10	2.59242e-67	0.00311668	4.57672e-25	0.00349406
deletion	Ld30_v01s1:265701-267200	1500	0.0150952	1.06248e-10	2.05281e-44	1	1	0.346154
deletion	Ld30_v01s1:490201-496000	5800	0.127384	2.7478e-11	1305300000	5.24671e-08	1712980000	0.245198
deletion	Ld30_v01s1:499201-504100	4900	0.029948	3.2525e-11	8.48808e-11	5.4956e-11	4.71557e-147	0.0874636
duplication	Ld30_v01s1:505301-508900	3600	2.62018	0	0.446656	0.0281349	125573	0.0124277
duplication	Ld30_v01s1:566501-586100	19600	1.92298	0	1421460000	0	1527170000	0.00844443
duplication	Ld30_v01s1:690901-694300	3400	1.83855	5.62491e-10	1273900000	6.19409	2054570000	0.0153729
deletion	Ld30_v01s1:948901-950500	1600	0.0315909	9.96078e-11	5.21384e-43	1	1	0.981481
deletion	Ld30_v01s1:956101-957000	900	0.0220285	3.86567e-06	5.50036e-30	1	1	0.173653
deletion	Ld30_v01s1:1094801-1096700	1900	0.00950718	8.38803e-11	2.92807e-66	1	1	0
deletion	Ld30_v01s1:1297701-1299700	2000	0.069388	3.66557e-09	4.96131e-06	1	1	1
duplication	Ld30_v01s1:1303801-1309000	5200	2.91186	0	6.46575e-238	0	4.73161e-143	0.00959276
deletion	Ld30_v01s1:1310901-1316400	5500	0	2.89768e-11	1.01082e-286	4.5535e-11	2.76859e-179	0.0151515
duplication	Ld31_v01s1:1-38700	38700	2.10191	0	1.38769e-24	0	7.312e-23	0.0157682
duplication	Ld31_v01s1:38901-87200	48300	1.85441	0	1008550000	0	1053200000	7.06906e-05
deletion	Ld31_v01s1:92001-95400	3400	0.0146972	4.68743e-11	1.9244e-55	1.13838e-10	1.78535e-66	0
duplication	Ld31_v01s1:98201-103600	5400	2.46216	6.13879e-08	1.08781e-19	0.000199347	3.65618e-09	0.0740792
duplication	Ld31_v01s1:104701-140100	35400	1.88098	0	5974480	0	8468580	0.00859513
duplication	Ld31_v01s1:140401-145900	5500	1.68334	0	529958	3.09638e-09	4.32856	0.0412858
duplication	Ld31_v01s1:146101-291400	145300	2.33709	0	2853340000	0	2853580000	0.0485943
duplication	Ld31_v01s1:293601-318400	24800	1.86269	0	2867980000	0	2868220000	0.05555
deletion	Ld31_v01s1:318401-320200	1800	0.000851445	8.85403e-11	1.70486e-85	1	1	1
duplication	Ld31_v01s1:324101-332400	8300	1.91026	0	5.6567e-20	0	4.67244e-13	0.0107864
deletion	Ld31_v01s1:332401-336900	4500	0.00661058	3.54161e-11	9.31194e-129	6.3749e-11	1.44894e-125	0.245902
duplication	Ld31_v01s1:336901-355100	18200	1.97777	0	2868780000	0	2869030000	0.0479932
deletion	Ld31_v01s1:355101-357400	2300	0.00106364	6.92924e-11	8.24719e-110	156.778	2.19986e-07	0
duplication	Ld31_v01s1:357401-442900	85500	2.2502	0	2802170000	0	2803760000	0.018112
deletion	Ld31_v01s1:442901-446200	3300	0.0185526	4.82947e-11	1.17656e-36	1.22594e-10	4.20342e-61	0.00636943
duplication	Ld31_v01s1:447001-521600	74600	1.92137	0	2861920000	0	2862160000	0.0222493
duplication	Ld31_v01s1:533501-637300	103800	1.89686	0	2858370000	0	2858610000	0.00992198
duplication	Ld31_v01s1:638301-776200	137900	2.14877	0	2854230000	0	2854480000	0.0150009
duplication	Ld31_v01s1:784201-821500	37300	2.18696	0	1646710000	0	1696530000	0.00902349
duplication	Ld31_v01s1:823501-844900	21400	2.03857	0	2380230000	0	2422300000	0.0368729
deletion	Ld31_v01s1:848801-850900	2100	0.0138669	7.58917e-11	2.67105e-56	1	1	1
deletion	Ld31_v01s1:852101-854900	2800	0.00164079	5.69188e-11	2.44753e-130	2.98823e-09	3.04088e-34	0
duplication	Ld31_v01s1:854901-862300	7400	2.01113	0	227586	0	2920750	0.0203955
deletion	Ld31_v01s1:862301-863700	1400	0	1.13838e-10	1.78535e-66	1	1	0.172414
duplication	Ld31_v01s1:866601-873600	7000	5.38845	0	2870150000	0	2870390000	0.0911742
deletion	Ld31_v01s1:875001-881000	6000	0.0162942	2.65621e-11	2.75539e-90	3.98431e-11	3.82703e-206	0.00220264
duplication	Ld31_v01s1:881001-947000	66000	2.10429	0	2862960000	0	2863210000	0.0573694
duplication	Ld31_v01s1:949301-970300	21000	1.88462	0	2868440000	0	2868680000	0.0496856
duplication	Ld31_v01s1:970501-999300	28800	2.00515	0	2602750000	0	2620540000	0.0140834
duplication	Ld31_v01s1:999501-1002200	2700	3.43113	2.25719e-06	2.58878e-20	16.1027	0	0.0590014
deletion	Ld31_v01s1:1002201-1003700	1500	0.00847661	1.06248e-10	1.14853e-55	1	1	1
duplication	Ld31_v01s1:1003801-1018200	14400	1.96114	0	2673590000	0	2700180000	0.0166456
duplication	Ld31_v01s1:1023201-1106000	82800	1.86879	0	2860920000	0	2861160000	0.0114583
deletion	Ld31_v01s1:1106001-1107600	1600	0.00161392	9.96078e-11	1.53305e-73	1	1	0.109091
duplication	Ld31_v01s1:1107601-1168700	61100	1.92423	0	2863560000	0	2863800000	0.0462674
deletion	Ld31_v01s1:1168701-1172800	4100	0.000344793	3.88713e-11	2.50034e-206	7.58917e-11	4.45213e-104	0.0230769
duplication	Ld31_v01s1:1172801-1236900	64100	1.81442	0	2857440000	0	2857870000	0.0211194
duplication	Ld31_v01s1:1237101-1252000	14900	1.85619	0	14846100	0	30096400	0.00201733
duplication	Ld31_v01s1:1253301-1259000	5700	1.92486	0	1.33992e-50	0	8.80961e-30	0.0473418
duplication	Ld31_v01s1:1259201-1265700	6500	1.8237	0	2524870000	0	2626680000	0.0242632
duplication	Ld31_v01s1:1265901-1360200	94300	1.90583	0	2859520000	0	2859770000	0.00601425
duplication	Ld31_v01s1:1360601-1364700	4100	1.96376	0	1100210	3.09732e-05	4.56313e-35	0.00233645
duplication	Ld31_v01s1:1369201-1396100	26900	1.86771	0	2867720000	0	2867970000	0.00685364
duplication	Ld31_v01s1:1398801-1421200	22400	1.86147	0	281694000	0	346578000	0.000152762
duplication	Ld31_v01s1:1421401-1450800	29400	1.90548	0	983823000	0	1058170000	0.00306197
deletion	Ld31_v01s1:1450801-1451700	900	0.0140904	1.93106e-06	6.24131e-30	1	1	0.0078125
duplication	Ld31_v01s1:1451701-1491600	39900	2.04052	0	2866140000	0	2866380000	0.0213797
duplication	Ld31_v01s1:1495901-1500700	4800	3.841	0	2870410000	1.13838e-09	761121000	0.0265592
deletion	Ld31_v01s1:1500701-1503300	2600	0	6.12971e-11	6.1542e-131	4.93253e-05	1.68561e-23	0.356295
duplication	Ld31_v01s1:1504701-1508300	3600	1.874	0	5.79735e-06	0.00665239	845.297	0.0890208
deletion	Ld31_v01s1:1508301-1521100	12800	0.0084435	1.2451e-11	4.85579e-16	1.47567e-11	0	1
duplication	Ld31_v01s1:1521101-1523900	2800	7.1496	0	0	1.04374	0	0.088567
deletion	Ld31_v01s1:1525301-1530300	5000	0.0215302	3.18745e-11	0.100616	5.31242e-11	2.00288e-152	1
deletion	Ld32_v01s1:10601-11700	1100	0.0258093	3.29916e-06	7.23076e-26	1	1	0.0254237
deletion	Ld32_v01s1:779901-781900	2000	0.0459918	7.96863e-11	2.10771e-28	1	1	0.525773
deletion	Ld32_v01s1:871601-873000	1400	0	1.13838e-10	1.78535e-66	1	1	0
deletion	Ld32_v01s1:900701-902400	1700	0	9.37485e-11	1.368e-82	1	1	0
duplication	Ld32_v01s1:1173101-1180800	7700	1.27152	1.75517e-08	2836280000	5.2565e-09	2074910	0.00319334
deletion	Ld32_v01s1:1255901-1258600	2700	0	5.90269e-11	2.61392e-136	3.83177e-07	7.15943e-29	0
deletion	Ld32_v01s1:1445901-1446800	900	0	1.77081e-10	1.29157e-39	1	1	0
deletion	Ld33_v01s1:84201-85500	1300	0	1.22594e-10	4.20342e-61	1	1	1
duplication	Ld33_v01s1:111101-114400	3300	7.63797	0	0	1.64276e-08	0	3.62858e-05
deletion	Ld33_v01s1:238801-241700	2900	0.174438	2.7478e-10	1.86339	0.0293027	1.25983e-12	0.66874
deletion	Ld33_v01s1:281201-282500	1300	0.0358329	4.85473e-08	6.70234e-31	1	1	1
deletion	Ld33_v01s1:799701-801300	1600	0.0118608	9.96078e-11	1.08011e-56	1	1	1
deletion	Ld33_v01s1:954201-956800	2600	0.0643534	6.12971e-11	2.02469e-35	4.93253e-05	1.68561e-23	0.977169
duplication	Ld33_v01s1:1193801-1199000	5200	1.88693	0	0.0585882	5.97647e-09	757.59	0.0201754
duplication	Ld33_v01s1:1199301-1207600	8300	1.83584	0	869834000	0	1159840000	0.00703125
deletion	Ld33_v01s1:1207601-1216900	9300	0.0103032	1.71368e-11	3.31677e-169	2.18319e-11	0	0.989583
deletion	Ld33_v01s1:1218201-1219500	1300	0.0481494	1.41535e-06	5.96172e-25	1	1	0.0681265
duplication	Ld34_v01s1:3401-9100	5700	1.43807	0	0.000513158	1.10269e-07	15.246	0.0694209
deletion	Ld34_v01s1:118201-119000	800	0.010886	5.79518e-06	3.22382e-28	1	1	0.0273973
deletion	Ld34_v01s1:343801-345200	1400	0.0495299	8.07449e-07	3.14011e-19	1	1	0.00657895
deletion	Ld34_v01s1:361701-362400	700	0	3.83177e-07	7.15943e-29	1	1	0
deletion	Ld34_v01s1:368801-370800	2000	0.114881	5.27523e-08	2.77788e-10	1	1	0.966667
deletion	Ld34_v01s1:419301-424200	4900	0.00360639	3.2525e-11	1.43001e-210	5.4956e-11	4.71557e-147	0.87395
deletion	Ld34_v01s1:491201-493600	2400	0.0887725	9.96078e-10	5.2796e-10	0.964064	9.34364e-13	0.197411
deletion	Ld34_v01s1:718601-719600	1000	0.00179968	1.59373e-10	2.22313e-43	1	1	0.0357143
deletion	Ld34_v01s1:721401-722900	1500	0.0159273	1.06248e-10	5.05881e-46	1	1	0.0491803
deletion	Ld34_v01s1:1020601-1023900	3300	0.00621151	4.82947e-11	2.59238e-113	1.22594e-10	4.20342e-61	0.0983051
deletion	Ld34_v01s1:1064101-1066400	2300	0.0148447	6.92924e-11	1.31227e-71	156.778	2.19986e-07	0.454545
deletion	Ld34_v01s1:1156001-1160000	4000	0	3.98431e-11	3.82703e-206	7.96863e-11	1.04821e-98	0.0142857
deletion	Ld34_v01s1:1161101-1162900	1800	0.0106136	8.85403e-11	7.3261e-61	1	1	0.971246
deletion	Ld34_v01s1:1187301-1188100	800	0.0010886	1.99216e-10	1.28252e-33	1	1	1
deletion	Ld34_v01s1:1248801-1250400	1600	0.00564123	9.96078e-11	9.52284e-65	1	1	0
deletion	Ld34_v01s1:1665201-1667300	2100	0.333436	4.65216e-08	1.89938e-14	1	1	0.990826
deletion	Ld34_v01s1:1722701-1723900	1200	0	1.3281e-10	9.8965e-56	1	1	0.142857
deletion	Ld34_v01s1:1728401-1730200	1800	0.00565982	8.85403e-11	3.25004e-72	1	1	1
deletion	Ld34_v01s1:1733601-1736100	2500	0.0659552	6.3749e-11	7.77466e-11	0.00665704	3.96859e-18	0.237745
deletion	Ld34_v01s1:1739101-1743000	3900	0.0426318	4.08647e-11	6.22431e-18	8.38803e-11	2.4679e-93	0.543544
deletion	Ld35_v01s1:152201-243600	91400	0.316949	1.56164e-08	2871000000	7.79107e-08	2871000000	0.173145
deletion	Ld35_v01s1:739301-745800	6500	0.00566352	2.45188e-11	5.95726e-161	3.54161e-11	5.29012e-233	0.0247934
deletion	Ld35_v01s1:859001-878700	19700	0.015371	8.08998e-12	7.22887e-128	9.0041e-12	0	0.602339
deletion	Ld35_v01s1:1150101-1151000	900	0.00232228	1.77081e-10	1.15691e-38	1	1	1
deletion	Ld35_v01s1:1436601-1437300	700	0	3.83177e-07	7.15943e-29	1	1	1
deletion	Ld35_v01s1:1464001-1466500	2500	0.373936	2.15663e-07	3.43936e-10	34892	471761	0.743511
deletion	Ld35_v01s1:1699201-1701600	2400	0.0119849	6.64052e-11	7.27776e-71	0.964064	9.34364e-13	1
deletion	Ld35_v01s1:2096601-2109900	13300	0.0014208	1.19829e-11	0	1.41038e-11	0	0.214286
deletion	Ld36_v01s1:51601-53900	2300	0.0314893	6.92924e-11	4.45372e-27	156.778	2.19986e-07	1
deletion	Ld36_v01s1:55001-58400	3400	0.0066604	4.68743e-11	1.00142e-111	1.13838e-10	1.78535e-66	1
duplication	Ld36_v01s1:58401-61300	2900	4.27537	6.59472e-10	9.28795e-73	0.0523636	0	0.0730482
deletion	Ld36_v01s1:240601-241500	900	0.00573838	1.41664e-09	1.58078e-35	1	1	0.972222
deletion	Ld36_v01s1:362101-363700	1600	0.0305711	9.96078e-11	9.12427e-32	1	1	0
deletion	Ld36_v01s1:968801-970400	1600	0.0306043	2.09176e-09	2.8341e-22	1	1	0
deletion	Ld36_v01s1:1067701-1072600	4900	0.0255357	3.2525e-11	4.78481e-89	5.4956e-11	4.71557e-147	0.868421
deletion	Ld36_v01s1:1188501-1189600	1100	0	1.44884e-10	2.33003e-50	1	1	0
deletion	Ld36_v01s1:1452701-1454500	1800	0.112351	2.71243e-06	2.33636e-08	1	1	0.112957
deletion	Ld36_v01s1:1575501-1579400	3900	0.0126155	4.08647e-11	2.92106e-102	8.38803e-11	2.4679e-93	1
duplication	Ld36_v01s1:1790701-1792900	2200	1.81318	5.78088e-07	2.18125e-14	673797	1728.46	0.0325165
deletion	Ld36_v01s1:2072101-2074300	2200	0	7.24421e-11	1.89099e-109	32033.5	0.0517934	0.0212766
deletion	Ld36_v01s1:2442301-2444700	2400	0.102352	3.32026e-10	0.000519358	0.964064	9.34364e-13	0.997701
deletion	Ld36_v01s1:2446701-2447700	1000	0	1.59373e-10	5.4858e-45	1	1	1
deletion	Ld36_v01s1:2466401-2468000	1600	0.0524888	2.22125e-08	4.08833e-26	1	1	0.52027
duplication	Ld36_v01s1:2527901-2535800	7900	10.531	0	2868280000	0	2868960000	0.0425364
duplication	Ld36_v01s1:2536001-2539200	3200	9.00047	5.21945e-08	2870610000	95.2132	2870850000	0.16297
deletion	Ld36_v01s1:2546701-2547500	800	0	2.98823e-09	3.04088e-34	1	1	0.0103627
deletion	Ld36_v01s1:2628901-2630900	2000	0.147929	8.77752e-06	9.53734e-08	1	1	0.232955
duplication	Ld36_v01s1:2706401-2712300	5900	1.36277	2.1934e-08	6.09959	0.00710934	5311.41	0

## Sheet: HTI5_CNV
CNV_type	coordinates	CNV_size	normalized_RD	e-val1	e-val2	e-val3	e-val4	q0
deletion	Ld01_v01s1:24901-26300	1400	0.0203204	1.13838e-10	3.05845e-39	1	1	1
deletion	Ld01_v01s1:59801-61300	1500	0.0243845	1.06248e-10	6.69484e-29	1	1	0.15873
deletion	Ld01_v01s1:247801-249200	1400	0.0270938	4.5535e-10	2.24083e-27	1	1	0.888889
deletion	Ld01_v01s1:278201-280600	2400	0	6.64052e-11	7.25967e-95	2.45909	1.55542e-08	0.00939948
duplication	Ld02_v01s1:1-4400	4400	1.55728	9.10684e-06	2731820000	0.0784116	134856	0.0180397
duplication	Ld02_v01s1:4801-61400	56600	1.59631	0	2221550000	0	2241780000	0.00377058
duplication	Ld02_v01s1:68601-74500	5900	3.28019	0	2858450000	8.17295e-10	2862700000	0.0911526
deletion	Ld02_v01s1:75701-76300	600	0.00225782	1.70821e-06	1.32959e-16	1	1	0.0923077
deletion	Ld02_v01s1:80601-81500	900	0	3.54161e-10	4.0655e-30	1	1	0.00378788
duplication	Ld02_v01s1:98801-107700	8900	1.57099	0	2858700000	0	2861460000	0.000195465
duplication	Ld02_v01s1:108101-127200	19100	1.62457	0	2838330000	0	2841730000	0.0194251
deletion	Ld02_v01s1:127301-127900	600	0.00225782	1.70821e-06	1.32959e-16	1	1	1
deletion	Ld02_v01s1:128701-129900	1200	0.0191915	1.4742e-08	1.00004e-25	1	1	1
duplication	Ld02_v01s1:129901-173900	44000	1.65356	0	2567560000	0	2580630000	0.00389722
duplication	Ld02_v01s1:174101-259000	84900	1.6436	0	2755780000	0	2758440000	0.0091259
duplication	Ld02_v01s1:268401-329200	60800	1.99775	0	2788010000	0	2790700000	0.0509136
deletion	Ld02_v01s1:329201-334400	5200	0.0883155	3.06486e-11	656169000	4.98039e-11	2.13081e-129	0.229713
duplication	Ld03_v01s1:101-67000	66900	1.3842	0	2779810000	0	3424760	0.0820355
deletion	Ld03_v01s1:67001-69800	2800	0.00290291	5.69188e-11	8.52537e-97	2.72925e-08	8.42677e-26	0.0139771
duplication	Ld03_v01s1:71401-113600	42200	1.28323	0	2813140000	0	2815850000	0.000600841
duplication	Ld03_v01s1:135301-141200	5900	1.2904	1.62074e-09	33.5617	6.52499e-05	16395.4	0
duplication	Ld03_v01s1:162001-247900	85900	1.34061	0	2754450000	0	2757110000	0.000682795
duplication	Ld03_v01s1:254501-317900	63400	1.30877	0	2784510000	0	2787200000	0.00895088
duplication	Ld03_v01s1:358301-389800	31500	1.36699	0	2604920000	0	2621060000	0.000126322
deletion	Ld04_v01s1:2001-4000	2000	0	7.96863e-11	1.33999e-77	1	1	0.258993
duplication	Ld04_v01s1:4201-14100	9900	1.33827	1.62141e-07	2300320000	0.00060244	2405650000	0.126753
duplication	Ld04_v01s1:52901-55200	2300	4.70373	0	0	4261.92	0	0.000386349
deletion	Ld04_v01s1:128301-130400	2100	0.229007	1.84956e-06	257.47	1	1	0.51831
duplication	Ld04_v01s1:130901-186400	55500	1.2605	0	2557700000	0	2568370000	0.00345149
deletion	Ld04_v01s1:399701-404300	4600	0.00971844	3.46462e-11	2.33872e-123	6.12971e-11	1.68975e-103	0.311111
duplication	Ld05_v01s1:1-83400	83400	1.67964	0	2757770000	0	2760430000	0.0105638
duplication	Ld05_v01s1:83601-111400	27800	1.72173	6.3749e-09	1378490000	0	1453200000	0.00978251
deletion	Ld05_v01s1:111401-115400	4000	0	3.98431e-11	6.25421e-164	7.96863e-11	1.33999e-77	0
duplication	Ld05_v01s1:115501-136800	21300	1.60731	0	2787290000	0	2795040000	0.0048234
duplication	Ld05_v01s1:138001-159100	21100	1.60907	0	2826380000	0	2830580000	0.0054868
deletion	Ld05_v01s1:159101-160700	1600	0.0135469	9.96078e-11	1.99298e-38	1	1	0.0733333
duplication	Ld05_v01s1:164801-326700	161900	1.65107	0	2655280000	0	2657840000	0.00216461
duplication	Ld05_v01s1:328901-361200	32300	1.77859	0	725319000	0	789817000	0.0023924
duplication	Ld05_v01s1:370301-416300	46000	1.79841	0	2807980000	0	2810700000	0.0220933
deletion	Ld05_v01s1:416301-417000	700	0	2.49327e-06	1.74666e-21	1	1	0.0133333
duplication	Ld05_v01s1:418501-448800	30300	1.75564	0	1768990000	0	1826450000	0.0130764
duplication	Ld06_v01s1:1-19000	19000	2.04751	0	2844800000	0	2847550000	0.0436289
duplication	Ld06_v01s1:20701-33700	13000	1.7166	0	2332400000	0	1993320	0.0124647
deletion	Ld06_v01s1:35601-45200	9600	0.078177	1.66013e-11	1.10252e-38	2.09701e-11	8.33e-29	0.824959
duplication	Ld06_v01s1:45201-124400	79200	1.72309	0	2763370000	0	2766030000	0.00031793
duplication	Ld06_v01s1:129301-144500	15200	1.77482	0	2850020000	0	2852770000	0.0505858
deletion	Ld06_v01s1:144501-145400	900	0	3.54161e-10	4.0655e-30	1	1	0
duplication	Ld06_v01s1:145701-201900	56200	1.74497	0	2794200000	0	2796900000	0.0156427
deletion	Ld06_v01s1:202101-203100	1000	0.00812815	1.59373e-10	1.21018e-31	1	1	0
duplication	Ld06_v01s1:206501-272600	66100	1.64106	0	2780890000	0	2783570000	0.0119527
duplication	Ld06_v01s1:273401-321100	47700	1.5736	0	2805680000	0	2808390000	0.00298389
duplication	Ld06_v01s1:321301-529500	208200	1.67255	0	2596620000	0	2599130000	0.0142598
duplication	Ld07_v01s1:101-5900	5800	1.44368	1.80146e-07	2829040000	0.00553	2843440000	0.725468
duplication	Ld07_v01s1:285801-288200	2400	2.19404	1.1674e-07	2.55583e-20	11179.8	0.0287591	0.0141807
deletion	Ld07_v01s1:294401-298200	3800	0.00285198	4.19401e-11	6.78313e-128	8.85403e-11	5.75699e-69	1
deletion	Ld07_v01s1:332801-333500	700	0	2.49327e-06	1.74666e-21	1	1	0
deletion	Ld07_v01s1:393001-394600	1600	0.00338673	9.96078e-11	2.03745e-54	1	1	0
deletion	Ld07_v01s1:403001-404200	1200	0.0112891	1.3281e-10	2.18132e-32	1	1	1
duplication	Ld07_v01s1:417501-419500	2000	2.72903	4.23931e-08	8.32934e-45	1	1	0.00837351
deletion	Ld07_v01s1:449301-454800	5500	0.00246308	2.89768e-11	5.11684e-189	4.5535e-11	2.39279e-142	0.0123457
deletion	Ld07_v01s1:545101-567100	22000	0.00203204	7.24421e-12	0	7.96863e-12	0	0
duplication	Ld08_v01s1:101-288400	288300	1.65081	0	2498190000	0	2500600000	0.0250173
deletion	Ld08_v01s1:293501-299000	5500	0.103695	6.18945e-08	2871000000	4.5535e-11	2.39279e-142	1
duplication	Ld08_v01s1:317901-332300	14400	4.45543	4.42701e-11	2851120000	2.03071e-08	2853880000	0.0590623
deletion	Ld08_v01s1:332301-333200	900	0	3.54161e-10	4.0655e-30	1	1	1
duplication	Ld08_v01s1:343401-364100	20700	2.00756	0	2842470000	0	2845210000	0.0722675
duplication	Ld08_v01s1:364301-413700	49400	1.82864	0	779534000	0	821785000	0.010621
deletion	Ld08_v01s1:413701-414500	800	0.00846682	9.81735e-07	3.98154e-22	1	1	0.133803
duplication	Ld08_v01s1:414601-426900	12300	2.74154	0	2854010000	1.23784e-09	2856770000	0.0451527
duplication	Ld08_v01s1:430401-496200	65800	2.47419	0	2781290000	0	2783970000	0.0513634
deletion	Ld08_v01s1:502501-505000	2500	0.0915772	6.3749e-11	7.67473e-15	0.0232007	7.50413e-13	0.57529
deletion	Ld09_v01s1:2301-5600	3300	0.0890812	3.88893e-06	2871000000	1.22594e-10	2.20256e-47	1
deletion	Ld09_v01s1:69001-72800	3800	0.311223	4.19401e-11	6.36163e-19	0.00134392	0.000228323	0.524684
deletion	Ld09_v01s1:157001-170700	13700	0.010086	1.1633e-11	1.50057e-95	1.36216e-11	0	0.587629
deletion	Ld09_v01s1:387901-389800	1900	0.0228159	8.38803e-11	1.27321e-37	1	1	1
duplication	Ld09_v01s1:567501-588800	21300	1.28797	0	1636450000	0	139776000	0.000147885
deletion	Ld10_v01s1:209501-211000	1500	0	1.06248e-10	5.12667e-56	1	1	0.955083
duplication	Ld10_v01s1:211001-215900	4900	9.42796	9.43225e-08	2864220000	0.000127457	2866990000	0.232469
deletion	Ld10_v01s1:215901-218100	2200	0	7.24421e-11	3.11896e-86	43768.9	6.68252	0.0323699
duplication	Ld10_v01s1:218101-227000	8900	3.07962	0	2858700000	8.96182e-09	2861460000	0.11995
deletion	Ld10_v01s1:294301-299600	5300	0.657628	8.75917e-07	2136680	3.66394e-05	32376300	0.00301609
deletion	Ld10_v01s1:315601-318200	2600	0.00776798	6.12971e-11	4.34766e-70	0.000234876	3.62038e-17	0.0377358
duplication	Ld10_v01s1:341701-343500	1800	3.40321	1.37415e-07	9.07159e-85	1	1	0.00158636
duplication	Ld10_v01s1:543701-557200	13500	2.1685	0	2852360000	0	2855110000	0.0593409
deletion	Ld11_v01s1:156901-162000	5100	0.451985	2.88027e-07	749121000	2.28618	1268730000	0.192308
deletion	Ld11_v01s1:174201-175100	900	0.00489785	3.54161e-10	2.13131e-27	1	1	0
deletion	Ld11_v01s1:269701-271100	1400	0.062042	5.60433e-06	6.27805e-15	1	1	1
duplication	Ld11_v01s1:490401-499400	9000	2.29204	0	1.244e-43	0	8.34612e-47	0.00848295
deletion	Ld11_v01s1:502001-503500	1500	0	1.06248e-10	5.12667e-56	1	1	1
deletion	Ld11_v01s1:513701-526800	13100	0.0126396	1.21658e-11	1.72342e-80	1.43579e-11	0	0.985294
deletion	Ld12_v01s1:285301-290400	5100	0.491124	1.81247e-08	52238400	0.00076637	53.4864	0.0698795
duplication	Ld12_v01s1:380201-386400	6200	8.39069	0	2862420000	1.51783e-10	2865190000	0.0680854
deletion	Ld12_v01s1:386501-389800	3300	0.01442	4.82947e-11	1.51181e-73	1.22594e-10	9.84541e-33	0.202247
deletion	Ld12_v01s1:435101-436400	1300	0	1.22594e-10	2.20256e-47	1	1	0.741935
deletion	Ld12_v01s1:438801-442100	3300	0.0164827	4.82947e-11	8.51181e-73	1.22594e-10	2.20256e-47	0.932961
deletion	Ld12_v01s1:477301-481400	4100	0.0126173	3.88713e-11	1.21351e-55	7.58917e-11	6.46482e-82	0.615854
deletion	Ld12_v01s1:561901-563300	1400	0.0242085	3.07361e-09	1.62307e-23	1	1	0.180556
duplication	Ld12_v01s1:563301-569400	6100	1.33773	1.06806e-07	271242	0.00225021	5661390	0.0135216
duplication	Ld13_v01s1:1-46500	46500	1.36161	0	2807310000	0	2810020000	0.0283729
duplication	Ld13_v01s1:46701-115400	68700	1.48538	0	2777400000	0	2780080000	0.0259762
deletion	Ld13_v01s1:121401-123100	1700	0.03899	9.37485e-10	8.57204e-16	1	1	0.0196078
duplication	Ld13_v01s1:123101-176000	52900	1.2923	0	2798650000	0	2801350000	0.0133917
duplication	Ld13_v01s1:212501-234400	21900	1.31213	0	34624.5	0	97403.8	0.00550115
deletion	Ld13_v01s1:271501-272300	800	0	2.72925e-08	8.42677e-26	1	1	0
duplication	Ld13_v01s1:272301-301800	29500	1.25175	0	2539090000	0	2560330000	0.000259185
deletion	Ld13_v01s1:549701-555600	5900	0	2.70123e-11	6.05046e-246	4.08647e-11	1.29634e-159	0.997732
deletion	Ld13_v01s1:605301-609600	4300	0.0476998	3.70634e-11	2.19497e-08	6.92924e-11	1.50475e-90	1
duplication	Ld13_v01s1:613701-620400	6700	1.25705	1.43197e-08	177149	0.0844821	3198620	0.000428633
deletion	Ld14_v01s1:116701-117400	700	0	2.49327e-06	1.74666e-21	1	1	0
deletion	Ld14_v01s1:130801-132300	1500	0.046379	4.42248e-06	3.30571e-05	1	1	1
deletion	Ld14_v01s1:138201-139600	1400	0.00831689	1.13838e-10	6.78917e-41	1	1	0.973684
deletion	Ld14_v01s1:163201-167700	4500	0.491847	3.54161e-11	5.58025e-13	6.60503e-07	1.95437e-08	0
deletion	Ld14_v01s1:181501-183700	2200	0.00382423	7.24421e-11	8.91154e-74	43768.9	6.68252	0.639344
deletion	Ld14_v01s1:256501-262200	5700	0.0170544	2.79601e-11	1.13847e-10	4.30737e-11	5.56944e-151	0.996667
deletion	Ld14_v01s1:265501-266500	1000	0.0118506	8.44674e-09	2.44248e-27	1	1	1
deletion	Ld14_v01s1:298501-300500	2000	0.124516	2.1595e-08	7.97176e-18	1	1	0.637993
deletion	Ld14_v01s1:482301-485200	2900	0	5.4956e-11	1.89751e-116	3.54161e-10	4.0655e-30	0.361702
deletion	Ld14_v01s1:638501-645100	6600	0	2.41474e-11	3.68097e-276	3.46462e-11	7.88666e-190	0.0384615
deletion	Ld15_v01s1:1-12400	12400	0.597392	1.28526e-11	2863750000	1.53243e-11	13.647	0.0616683
duplication	Ld15_v01s1:22001-46400	24400	1.36546	0	2149270000	0	265733000	0.00121255
duplication	Ld15_v01s1:48101-158300	110200	1.35752	0	2722340000	0	2724970000	0.0275141
deletion	Ld15_v01s1:164301-172800	8500	0.000768252	1.87497e-11	0	2.45188e-11	7.62973e-272	0
duplication	Ld15_v01s1:175401-274700	99300	1.80068	0	2736700000	0	2739340000	0.0320878
deletion	Ld15_v01s1:275901-280700	4800	0.0484028	3.32026e-11	9.57007e-32	5.69188e-11	3.93306e-112	0.602317
duplication	Ld15_v01s1:280701-312400	31700	1.48411	0	15003500	0	20900500	0.00134562
duplication	Ld15_v01s1:319501-335200	15700	1.4936	0	7443010	0	15893200	0.00123845
duplication	Ld15_v01s1:335601-444400	108800	1.40455	0	2724180000	0	2726810000	0.00934748
deletion	Ld15_v01s1:444401-445600	1200	0	1.3281e-10	4.56536e-43	1	1	1
duplication	Ld15_v01s1:455101-491600	36500	1.36518	0	694.917	0	1601.25	0.00415386
deletion	Ld15_v01s1:494001-496800	2800	0	5.69188e-11	3.93306e-112	2.72925e-08	8.42677e-26	1
deletion	Ld15_v01s1:499601-505200	5600	0.122598	2.84594e-11	2869260000	5.46798e-06	2869880000	0.237578
duplication	Ld15_v01s1:505201-610900	105700	1.43089	0	2728260000	0	2730890000	0.00753244
deletion	Ld16_v01s1:163401-167600	4200	0.0534641	3.79458e-11	1.28563e-11	7.24421e-11	3.11896e-86	0.152542
deletion	Ld16_v01s1:199801-201000	1200	0.0408461	1.51417e-06	1.19742e-20	1	1	0.821918
duplication	Ld16_v01s1:265701-273500	7800	1.28233	0	18122900	3.26439e-07	66417200	0.00976307
duplication	Ld16_v01s1:338901-355900	17000	1.33818	0	2188470000	0	2259490000	5.33675e-05
deletion	Ld16_v01s1:355901-357600	1700	0.0256452	9.37485e-11	2.10676e-28	1	1	0
deletion	Ld16_v01s1:363901-365500	1600	0.0141791	9.96078e-11	1.36986e-38	1	1	1
duplication	Ld16_v01s1:365501-381400	15900	1.33466	9.62249e-10	2849060000	4.06343e-08	2851810000	0.132692
deletion	Ld16_v01s1:391601-393500	1900	0.0360675	1.67761e-10	8.35967e-11	1	1	0.698113
duplication	Ld16_v01s1:395301-452500	57200	1.24044	0	2792850000	0	2795550000	0.0391949
deletion	Ld16_v01s1:585501-587000	1500	0.0205187	1.06248e-10	3.75135e-28	1	1	1
deletion	Ld16_v01s1:598801-606500	7700	0	2.06977e-11	0	2.79601e-11	2.59945e-237	0
duplication	Ld16_v01s1:610201-622200	12000	1.58042	0	29893.6	1.80633e-07	202296	0.0108986
duplication	Ld16_v01s1:692801-698500	5700	1.45146	5.14466e-09	2863120000	4.65195e-09	51.1479	0.00871402
deletion	Ld17_v01s1:22201-28000	5800	0	2.7478e-11	1.25411e-241	4.19401e-11	2.68699e-155	0.970803
duplication	Ld17_v01s1:57301-59800	2500	3.74916	1.44838e-07	4.15621e-67	109.989	0	0.0598596
deletion	Ld17_v01s1:62301-67500	5200	0.21131	2.45188e-10	2839450000	0.268208	2851540000	0.287562
duplication	Ld17_v01s1:67501-69700	2200	15.8085	4.05675e-09	0	96853.1	0	0.0165528
deletion	Ld17_v01s1:69701-77000	7300	0.0232835	2.18319e-11	2274840000	3.00703e-11	4.79808e-220	0
deletion	Ld17_v01s1:321301-322800	1500	0.0235097	3.18745e-10	8.07844e-25	1	1	0.139535
duplication	Ld17_v01s1:667301-669700	2400	2.33065	5.90608e-07	1.69124e-19	26474.1	2.15813e-11	0.014217
deletion	Ld18_v01s1:81501-82200	700	0.00340466	1.38654e-07	2.49113e-20	1	1	1
deletion	Ld18_v01s1:190201-192300	2100	0.0254539	7.58917e-11	1.31528e-38	1	1	0
deletion	Ld18_v01s1:438601-440500	1900	0.0318029	8.38803e-11	4.09234e-30	1	1	0
deletion	Ld18_v01s1:513501-515100	1600	0.0794061	5.4855e-06	6.96237e-05	1	1	0.502825
deletion	Ld18_v01s1:663801-669400	5600	0.0236769	2.84594e-11	1.14149e-42	4.42701e-11	1.15441e-146	0.969136
duplication	Ld18_v01s1:672701-675200	2500	1.84007	1.15513e-07	3.66567e-23	1962.45	0.0799839	0.013209
deletion	Ld18_v01s1:721201-722300	1100	0.016749	4.05675e-08	9.59302e-26	1	1	0.889908
deletion	Ld18_v01s1:730301-735700	5400	0.103263	2.95134e-11	0.038256	4.68743e-11	4.95965e-138	0.945258
deletion	Ld19_v01s1:214501-215300	800	0.00264158	1.99216e-10	1.24949e-24	1	1	1
deletion	Ld19_v01s1:310201-312100	1900	0.0186802	8.38803e-11	1.47497e-33	1	1	1
deletion	Ld19_v01s1:391601-393400	1800	0.0826315	2.92183e-09	2.72317e-23	1	1	0.389474
deletion	Ld19_v01s1:399201-405300	6100	0.00310316	2.61266e-11	1.17455e-180	3.88713e-11	3.01735e-168	1
duplication	Ld19_v01s1:570801-574000	3200	4.316	0	2.5714e-134	1.81978	6.05502e-66	0.0646391
deletion	Ld19_v01s1:574001-590100	16100	0.0742562	9.89891e-12	2871000000	1.1303e-11	2871000000	0.768908
deletion	Ld19_v01s1:630701-634200	3500	0.00956164	4.5535e-11	1.27632e-72	1.06248e-10	5.12667e-56	0
deletion	Ld19_v01s1:654801-655900	1100	0	1.44884e-10	9.46284e-39	1	1	1
deletion	Ld19_v01s1:663001-664200	1200	0	1.3281e-10	4.56536e-43	1	1	0
duplication	Ld19_v01s1:691501-696600	5100	2.41384	0	2862510000	1.02821e-10	4.49523e-33	0.0805929
deletion	Ld19_v01s1:727801-731100	3300	0.105552	4.34652e-10	2849480000	1.22594e-10	2.20256e-47	0.267802
deletion	Ld19_v01s1:735001-756900	21900	0.00210824	7.27728e-12	0	8.00867e-12	0	0.607595
duplication	Ld20_v01s1:67201-105700	38500	1.31162	0	3.57961e-08	0	2.70381e-07	7.09455e-05
duplication	Ld20_v01s1:107201-143900	36700	1.40052	0	2820610000	0	2823340000	0.144245
duplication	Ld20_v01s1:176801-188500	11700	1.2843	0	263132	3.28603e-11	2308.87	0.0313048
deletion	Ld20_v01s1:216201-217600	1400	0.0271423	1.4002e-08	9.05648e-21	1	1	0
deletion	Ld20_v01s1:287401-288400	1000	0.0225467	9.9066e-07	4.70512e-23	1	1	0.277108
deletion	Ld20_v01s1:305301-307900	2600	0.0597929	6.12971e-11	5.83128e-17	0.000234876	3.62038e-17	0.302041
duplication	Ld20_v01s1:335001-382700	47700	1.27533	0	2006320000	0	2036700000	0.00043133
duplication	Ld20_v01s1:461401-464700	3300	1.61313	7.72715e-10	6.1158e-15	1.27121	0.000148864	0.0248826
duplication	Ld20_v01s1:465001-540700	75700	1.36936	0	2768040000	0	2770710000	0.0145496
deletion	Ld20_v01s1:544401-546500	2100	0.0475412	7.58917e-11	1.0288e-09	1	1	0.815068
duplication	Ld20_v01s1:546501-610900	64400	1.30366	0	753223000	0	785182000	0.0132374
duplication	Ld20_v01s1:616301-626500	10200	1.34326	0	1275280000	0	1495230000	0.0110444
duplication	Ld20_v01s1:635401-700200	64800	1.32073	0	2782630000	0	2785320000	0.00407624
deletion	Ld20_v01s1:730101-731800	1700	0.000731492	9.37485e-11	3.52265e-63	1	1	1
duplication	Ld20_v01s1:736801-752500	15700	1.35446	0	2849340000	1.04697e-09	2852090000	0.0267918
deletion	Ld21_v01s1:2701-3500	800	0	2.72925e-08	8.42677e-26	1	1	0.222222
deletion	Ld21_v01s1:81601-82800	1200	0.0293539	6.24209e-08	1.45557e-24	1	1	0.666667
deletion	Ld21_v01s1:224801-228900	4100	0.633855	1.55485e-10	0.000671536	0.000412056	1.39748	0.0930788
deletion	Ld21_v01s1:650601-652800	2200	0.110004	3.02083e-08	1.77456e-07	43768.9	6.68252	0.952542
deletion	Ld21_v01s1:691101-692200	1100	0.0329605	2.37668e-06	8.2882e-21	1	1	1
deletion	Ld21_v01s1:700201-701700	1500	0.0191915	1.06248e-10	1.08777e-29	1	1	0
duplication	Ld22_v01s1:249101-253000	3900	1.91508	0	0.00135694	0.010645	2839.99	0.00878906
duplication	Ld22_v01s1:294501-306500	12000	1.77787	0	3.99772e-06	0	0.00119633	0.00168767
deletion	Ld22_v01s1:306501-314500	8000	0.0813961	1.99216e-11	2871000000	2.65621e-11	2871000000	0.0684524
deletion	Ld22_v01s1:446801-448600	1800	0.0612974	4.07285e-09	2.57744e-12	1	1	0.526316
deletion	Ld22_v01s1:466401-468300	1900	0.0437456	8.38803e-11	3.48784e-14	1	1	0
deletion	Ld22_v01s1:661001-666700	5700	0	2.79601e-11	2.59945e-237	4.30737e-11	5.56944e-151	0.000550661
deletion	Ld22_v01s1:669001-675700	6700	0.0038547	2.37869e-11	1.38835e-177	3.3909e-11	3.80493e-194	0
duplication	Ld22_v01s1:675701-680900	5200	3.21681	2.02281e-09	2863810000	4.14536e-05	2866570000	0.131232
deletion	Ld22_v01s1:682801-702800	20000	0.305446	2.01291e-06	2871000000	0.000613474	2871000000	0.0223214
duplication	Ld23_v01s1:86801-98800	12000	2.0594	0	2854430000	0	2857180000	0.0354374
deletion	Ld23_v01s1:100001-101500	1500	0.0142053	1.06248e-10	8.61787e-36	1	1	1
deletion	Ld23_v01s1:251801-252500	700	0	2.49327e-06	1.74666e-21	1	1	1
deletion	Ld23_v01s1:340101-341900	1800	0.105893	9.77157e-06	4.12526e-06	1	1	0.604938
deletion	Ld23_v01s1:538201-540700	2500	0.0910925	6.3749e-11	6.33675e-06	0.0232007	7.50413e-13	1
duplication	Ld23_v01s1:772701-783300	10600	1.4914	0	0.0905945	0	8.6778	0.00329098
deletion	Ld24_v01s1:108401-109600	1200	0	1.3281e-10	4.56536e-43	1	1	1
deletion	Ld24_v01s1:168901-169700	800	0	2.72925e-08	8.42677e-26	1	1	0.478261
deletion	Ld24_v01s1:430601-433500	2900	0.129121	5.4956e-11	0.102553	3.54161e-10	4.0655e-30	1
deletion	Ld24_v01s1:484801-487700	2900	0.468352	2.71373e-07	0.00792757	151.274	3406.94	0.000875657
deletion	Ld24_v01s1:648401-652600	4200	0.000845552	3.79458e-11	2.677e-162	7.24421e-11	3.11896e-86	0.455556
deletion	Ld25_v01s1:398801-399600	800	0	2.72925e-08	8.42677e-26	1	1	0
deletion	Ld25_v01s1:604501-605200	700	0.00168267	2.04908e-09	6.54269e-21	1	1	1
deletion	Ld25_v01s1:885801-887200	1400	0.00589854	1.13838e-10	5.68869e-45	1	1	0.992481
deletion	Ld25_v01s1:889901-896000	6100	0.00567286	2.61266e-11	4.07857e-133	3.88713e-11	3.01735e-168	0.865248
duplication	Ld26_v01s1:18301-24100	5800	1.64027	0	1975760000	1.33301e-05	2247500000	0
deletion	Ld26_v01s1:29801-34300	4500	0	3.54161e-11	1.63471e-185	6.3749e-11	3.50244e-99	1
deletion	Ld26_v01s1:236801-239500	2700	0.0738532	5.90269e-11	0.000620624	2.49327e-06	1.74666e-21	0.131474
deletion	Ld26_v01s1:847501-850400	2900	0	5.4956e-11	1.89751e-116	3.54161e-10	4.0655e-30	0.818393
deletion	Ld26_v01s1:885601-887700	2100	0.0706539	2.12497e-09	0.0002115	1	1	0
deletion	Ld26_v01s1:1027101-1027700	600	0.00182215	5.83569e-07	1.03571e-16	1	1	0.559524
deletion	Ld27_v01s1:55501-59300	3800	0	4.19401e-11	2.68699e-155	8.85403e-11	5.75699e-69	0.0147059
deletion	Ld27_v01s1:93001-93600	600	0.00192377	7.65785e-07	1.09791e-16	1	1	0.128571
deletion	Ld27_v01s1:310301-313600	3300	0.0121686	4.82947e-11	1.0994e-64	1.22594e-10	2.20256e-47	1
deletion	Ld27_v01s1:345401-349800	4400	0.00929979	3.6221e-11	4.0396e-78	6.64052e-11	7.25967e-95	0.984127
duplication	Ld27_v01s1:356101-360500	4400	1.83718	0	4.70202e-06	0.000358099	24.7217	0.0144067
deletion	Ld27_v01s1:456301-457700	1400	0.0304211	2.01492e-08	4.42766e-20	1	1	0.0545455
duplication	Ld27_v01s1:570601-576800	6200	1.74389	0	1.02044	1.03213e-08	1140.07	0.000785282
deletion	Ld27_v01s1:594501-600300	5800	0.00943441	2.7478e-11	3.68012e-73	4.19401e-11	2.68699e-155	0
deletion	Ld27_v01s1:707401-709500	2100	0.00915735	7.58917e-11	4.22585e-56	1	1	0.342857
deletion	Ld27_v01s1:923201-934300	11100	0	1.43579e-11	0	1.75135e-11	0	0.811961
deletion	Ld27_v01s1:984701-1011500	26800	0.247405	5.94674e-12	2871000000	6.42631e-12	2871000000	0.119679
deletion	Ld28_v01s1:128901-133300	4400	0.0131079	3.6221e-11	2.16618e-60	6.64052e-11	7.25967e-95	0.0121951
deletion	Ld28_v01s1:170301-175000	4700	0.0150289	3.3909e-11	1.32885e-58	5.90269e-11	8.15224e-108	0.75
deletion	Ld28_v01s1:773401-777500	4100	0.00168511	3.88713e-11	4.73744e-149	7.58917e-11	6.46482e-82	0.027027
deletion	Ld28_v01s1:981801-984500	2700	0.00570987	5.90269e-11	1.035e-82	2.49327e-06	1.74666e-21	0
deletion	Ld28_v01s1:1069501-1072200	2700	0.00767947	5.90269e-11	2.73675e-72	2.49327e-06	1.74666e-21	1
deletion	Ld28_v01s1:1074701-1076900	2200	0	7.24421e-11	3.11896e-86	43768.9	6.68252	0.0135135
deletion	Ld28_v01s1:1087001-1091400	4400	0.0762937	4.34652e-10	2871000000	6.64052e-11	7.25967e-95	0.0333333
duplication	Ld28_v01s1:1091401-1093300	1900	8.04427	3.01969e-09	0	1	1	0.000241624
deletion	Ld28_v01s1:1168701-1171200	2500	0	6.3749e-11	3.50244e-99	0.0232007	7.50413e-13	0
deletion	Ld29_v01s1:801-3900	3100	0	5.14105e-11	4.41663e-125	1.44884e-10	9.46284e-39	0
deletion	Ld29_v01s1:321701-324000	2300	0	6.92924e-11	1.50475e-90	292.686	0.000322399	1
deletion	Ld29_v01s1:402201-403600	1400	0.00177648	1.13838e-10	2.71756e-49	1	1	0.144654
deletion	Ld29_v01s1:433401-436900	3500	0.00856641	4.5535e-11	4.3569e-103	1.06248e-10	5.12667e-56	1
deletion	Ld29_v01s1:570201-571600	1400	0.0596123	7.76918e-06	1.09918e-10	1	1	1
duplication	Ld29_v01s1:572901-577100	4200	2.36916	1.36605e-09	2087550000	8.85242e-08	1.26212e-45	0.052349
deletion	Ld29_v01s1:721601-730400	8800	0.00316759	1.81105e-11	7.01676e-221	2.34371e-11	8.56781e-285	0.305556
deletion	Ld29_v01s1:788001-788800	800	0	2.72925e-08	8.42677e-26	1	1	1
deletion	Ld29_v01s1:818801-821400	2600	0.0289838	6.12971e-11	3.72e-12	0.000234876	3.62038e-17	1
deletion	Ld29_v01s1:957001-960100	3100	0	5.14105e-11	4.41663e-125	1.44884e-10	9.46284e-39	0.266667
deletion	Ld29_v01s1:1195401-1196900	1500	0	1.06248e-10	5.12667e-56	1	1	0
deletion	Ld29_v01s1:1207901-1209100	1200	0.0165199	2.78902e-09	6.64594e-28	1	1	0.701299
deletion	Ld29_v01s1:1242901-1248000	5100	0.000243034	3.12495e-11	5.13104e-207	5.14105e-11	4.41663e-125	0.0659341
deletion	Ld29_v01s1:1248901-1257300	8400	0.00132801	1.89729e-11	1.33089e-291	2.4902e-11	1.58145e-267	1
duplication	Ld30_v01s1:103701-106200	2500	1.96679	1.04548e-08	2.73892e-19	829.989	1.98327e-08	0.0181909
duplication	Ld30_v01s1:107901-111500	3600	2.10742	0	5.37047e-33	0.000308691	4.96876e-29	0.00370609
deletion	Ld30_v01s1:265701-267200	1500	0.0206549	1.06248e-10	5.36948e-28	1	1	0.270833
deletion	Ld30_v01s1:490201-496000	5800	0.111302	2.7478e-11	188246000	4.61341e-10	481685000	0.213087
deletion	Ld30_v01s1:499201-504100	4900	0.0262592	3.2525e-11	2.76173e-31	5.4956e-11	1.89751e-116	0.0912548
duplication	Ld30_v01s1:505201-508800	3600	2.52711	0	0.0221432	0.0410871	33038.1	0.00895722
duplication	Ld30_v01s1:567101-585600	18500	1.83456	0	348492000	0	437726000	0.00134432
duplication	Ld30_v01s1:690901-694300	3400	1.888	6.5624e-10	1215350000	12.1446	2015160000	0.0190165
deletion	Ld30_v01s1:949001-950400	1400	0	1.13838e-10	1.06263e-51	1	1	1
deletion	Ld30_v01s1:956101-957000	900	0.0210042	1.93815e-06	7.85438e-24	1	1	0.165414
deletion	Ld30_v01s1:1094801-1096700	1900	0.0170475	8.38803e-11	8.20366e-40	1	1	0
deletion	Ld30_v01s1:1297601-1299100	1500	0.0466415	6.3749e-10	8.49951e-27	1	1	1
duplication	Ld30_v01s1:1303801-1309000	5200	2.87452	0	1.26179e-277	0	1.634e-176	0.00848951
deletion	Ld30_v01s1:1310801-1316400	5600	0.0055515	2.84594e-11	4.37601e-128	4.42701e-11	1.15441e-146	0.00900901
duplication	Ld31_v01s1:1-89300	89300	2.56865	0	1006.3	0	1403.8	0.00816024
deletion	Ld31_v01s1:92001-95300	3300	0	4.82947e-11	1.02801e-133	1.22594e-10	2.20256e-47	0
duplication	Ld31_v01s1:98201-140100	41900	2.61388	0	2813540000	0	2816260000	0.0214926
duplication	Ld31_v01s1:140401-154800	14400	5.58061	2.21351e-11	2851120000	8.48273e-09	2853880000	0.135677
duplication	Ld31_v01s1:155001-291400	136400	2.87697	0	2688150000	0	2690740000	0.0319324
duplication	Ld31_v01s1:293601-318400	24800	2.5171	0	2836850000	0	2839590000	0.0581027
deletion	Ld31_v01s1:318401-320200	1800	0.000644153	8.85403e-11	1.62977e-67	1	1	1
duplication	Ld31_v01s1:320201-332400	12200	2.55356	0	2854150000	0	2856910000	0.104914
deletion	Ld31_v01s1:332401-336900	4500	0.00930464	3.54161e-11	3.45618e-78	6.3749e-11	3.50244e-99	0.197183
duplication	Ld31_v01s1:336901-344500	7600	2.94282	0	2860490000	6.96515e-07	2863250000	0.0588806
duplication	Ld31_v01s1:344901-355100	10200	2.5833	0	2.0978e-43	0	3.50399e-33	0.0215322
deletion	Ld31_v01s1:355101-357400	2300	0	6.92924e-11	1.50475e-90	292.686	0.000322399	0
duplication	Ld31_v01s1:357401-442900	85500	3.03027	0	2623850000	0	2629380000	0.0171209
deletion	Ld31_v01s1:442901-446200	3300	0.0201117	4.82947e-11	5.0446e-25	1.22594e-10	2.20256e-47	0
duplication	Ld31_v01s1:447001-521600	74600	2.48373	0	2769510000	0	2772180000	0.0200339
duplication	Ld31_v01s1:528401-531900	3500	2.51815	6.21553e-06	2866160000	760.283	2868920000	0.132816
duplication	Ld31_v01s1:533501-637300	103800	2.48514	0	2730760000	0	2733400000	0.00924313
duplication	Ld31_v01s1:638301-684900	46600	3.19323	0	0.146281	0	0.40452	0.00149407
duplication	Ld31_v01s1:685101-778400	93300	2.66496	0	2744630000	0	2747280000	0.0305699
duplication	Ld31_v01s1:778601-780100	1500	3.35174	9.37748e-07	3.85004e-165	1	1	0.136856
duplication	Ld31_v01s1:782001-821500	39500	2.75152	0	2702480000	0	1344460000	0.0118049
duplication	Ld31_v01s1:823501-840700	17200	2.77355	0	1.10243e-06	0	6.83712e-05	0.044436
duplication	Ld31_v01s1:840901-844800	3900	2.72756	0	1.01463e-89	4.19401e-08	5.36061e-84	0.000115929
deletion	Ld31_v01s1:848801-850900	2100	0.015028	7.58917e-11	2.37325e-43	1	1	0.995283
deletion	Ld31_v01s1:852001-855000	3000	0.0705548	5.31242e-11	14429	1.59373e-10	1.96141e-34	0.226115
duplication	Ld31_v01s1:855001-862300	7300	2.68842	0	2.00798e-12	0	1.25523e-06	0.0159141
deletion	Ld31_v01s1:862301-863700	1400	0.00165834	1.13838e-10	1.88689e-49	1	1	0.163265
duplication	Ld31_v01s1:865301-872500	7200	7.24261	0	2861040000	0	2863810000	0.0948234
deletion	Ld31_v01s1:875001-881000	6000	0.02446	2.65621e-11	2.33569e-14	3.98431e-11	6.25421e-164	0.00649351
duplication	Ld31_v01s1:881001-884000	3000	2.69747	0	5.02239e-112	0.0269607	1.60568e-31	0
duplication	Ld31_v01s1:884701-947100	62400	2.80125	0	2785850000	0	2788540000	0.0505292
duplication	Ld31_v01s1:948401-999300	50900	2.59341	0	2801350000	0	2804060000	0.0323497
duplication	Ld31_v01s1:999501-1002200	2700	4.5685	1.86289e-07	5.19448e-99	15.4364	0	0.0618214
deletion	Ld31_v01s1:1002201-1003700	1500	0.0128203	1.06248e-10	1.41051e-37	1	1	1
duplication	Ld31_v01s1:1003701-1021300	17600	2.63997	0	614793000	0	732463000	0.0197397
duplication	Ld31_v01s1:1023201-1036000	12800	2.48989	0	536774000	0	697556000	0.00959621
duplication	Ld31_v01s1:1036201-1105800	69600	2.5078	0	2776190000	0	2778870000	0.011582
deletion	Ld31_v01s1:1106001-1107600	1600	0	9.96078e-11	2.47337e-60	1	1	0.116667
duplication	Ld31_v01s1:1107601-1141800	34200	2.6625	0	2824020000	0	2826740000	0.0499439
duplication	Ld31_v01s1:1142201-1161900	19700	2.59777	0	0.382837	0	3.85083	0.0229273
duplication	Ld31_v01s1:1162101-1168700	6600	2.5217	0	2861870000	0	2864640000	0.0511866
deletion	Ld31_v01s1:1168701-1172800	4100	0	3.88713e-11	3.01735e-168	7.58917e-11	6.46482e-82	0.00744417
duplication	Ld31_v01s1:1172801-1252000	79200	2.47201	0	2360970000	0	2372660000	0.017557
duplication	Ld31_v01s1:1253301-1360200	106900	2.53946	0	2726680000	0	2729310000	0.00934432
duplication	Ld31_v01s1:1360601-1396100	35500	2.51753	0	2822250000	0	2824970000	0.00429351
duplication	Ld31_v01s1:1398801-1450800	52000	2.48297	0	7.331e-136	0	2.66949e-130	0.00147929
duplication	Ld31_v01s1:1451701-1491600	39900	2.54488	0	2816260000	0	2818980000	0.0234665
duplication	Ld31_v01s1:1497101-1500700	3600	5.17168	0	0	7.70566e-07	0	0.0071756
deletion	Ld31_v01s1:1500701-1503400	2700	0.0252555	5.90269e-11	1.98332e-17	2.49327e-06	1.74666e-21	0.389027
duplication	Ld31_v01s1:1504701-1508300	3600	2.62389	0	1.36252e-44	0.000724407	4.14749e-22	0.0887077
deletion	Ld31_v01s1:1508301-1521100	12800	0.0132397	1.2451e-11	1862050000	1.47567e-11	0	1
duplication	Ld31_v01s1:1521101-1523900	2800	9.60055	0	0	0.0939244	0	0.0849632
deletion	Ld31_v01s1:1525301-1530300	5000	0.0279713	3.18745e-11	95006900	5.31242e-11	9.15456e-121	1
deletion	Ld32_v01s1:779801-781800	2000	0.0347887	7.96863e-11	2.72449e-24	1	1	0.0151515
deletion	Ld32_v01s1:871601-873000	1400	0	1.13838e-10	1.06263e-51	1	1	0.00421053
deletion	Ld32_v01s1:900701-902400	1700	0	9.37485e-11	1.19328e-64	1	1	0.0020284
deletion	Ld32_v01s1:1255901-1258600	2700	0	5.90269e-11	8.15224e-108	2.49327e-06	1.74666e-21	0
duplication	Ld33_v01s1:111101-114400	3300	7.70798	0	0	5.26174e-07	0	4.74203e-05
deletion	Ld33_v01s1:239001-241700	2700	0.153508	5.78463e-09	6.1876	2.49327e-06	1.74666e-21	0.707572
deletion	Ld33_v01s1:281301-282500	1200	0.0229293	1.07576e-07	8.31057e-23	1	1	1
deletion	Ld33_v01s1:799701-801300	1600	0.00984904	9.96078e-11	1.06496e-48	1	1	1
deletion	Ld33_v01s1:931701-932900	1200	0.00614922	1.3281e-10	4.64164e-38	1	1	1
deletion	Ld33_v01s1:954201-956600	2400	0.0312369	6.64052e-11	3.81415e-35	2.45909	1.55542e-08	0.984848
duplication	Ld33_v01s1:1193801-1207600	13800	1.89803	0	13275900	0	28937800	0.0118737
deletion	Ld33_v01s1:1207601-1216800	9200	0.00574776	1.73231e-11	1.80613e-127	2.21351e-11	4.64177e-302	0.992063
deletion	Ld33_v01s1:1218201-1219500	1300	0.0482193	3.12652e-06	2.76937e-15	1	1	0.0473186
duplication	Ld34_v01s1:3501-11500	8000	1.28481	3.89666e-08	1151500	2.01863e-05	13504.7	0.0469866
deletion	Ld34_v01s1:295701-300100	4400	0.48219	3.6221e-11	8.81298e-21	3.02144e-08	2.2913e-07	0
deletion	Ld34_v01s1:343801-345200	1400	0.0498887	1.88003e-06	1.16026e-11	1	1	0.00943396
deletion	Ld34_v01s1:360001-363700	3700	0.434242	3.47604e-07	0.253479	2.36185	68958.2	0.179071
deletion	Ld34_v01s1:368801-370600	1800	0.0878762	1.53706e-07	3.67514e-13	1	1	0.963351
deletion	Ld34_v01s1:419301-424200	4900	0.00755342	3.2525e-11	3.12177e-114	5.4956e-11	1.89751e-116	0.900901
deletion	Ld34_v01s1:711401-713200	1800	0.00265663	8.85403e-11	7.01341e-66	1	1	0.00917431
deletion	Ld34_v01s1:721401-722900	1500	0.0189657	1.06248e-10	6.90687e-33	1	1	0.0918367
deletion	Ld34_v01s1:1020601-1023900	3300	0.00206	4.82947e-11	1.66747e-118	1.22594e-10	2.20256e-47	0.04375
deletion	Ld34_v01s1:1064101-1066400	2300	0.0152255	6.92924e-11	2.86689e-64	292.686	0.000322399	0.403509
deletion	Ld34_v01s1:1187301-1188100	800	0.00148954	1.99216e-10	3.87939e-25	1	1	1
deletion	Ld34_v01s1:1248801-1250400	1600	0.00526532	9.96078e-11	2.909e-51	1	1	0.00763359
deletion	Ld34_v01s1:1665201-1667300	2100	0.337081	2.52264e-07	3.94486e-14	1	1	0.99095
deletion	Ld34_v01s1:1722701-1723900	1200	0.000772875	1.3281e-10	2.71982e-42	1	1	0.197368
deletion	Ld34_v01s1:1728401-1730200	1800	0.00564062	8.85403e-11	3.4529e-58	1	1	1
deletion	Ld34_v01s1:1733601-1736100	2500	0.0637758	6.3749e-11	2.1346e-17	0.0232007	7.50413e-13	0.232628
deletion	Ld34_v01s1:1739301-1743000	3700	0.00323327	4.30737e-11	1.10263e-121	9.37485e-11	1.19328e-64	1
deletion	Ld35_v01s1:739401-745800	6400	0	2.4902e-11	1.58145e-267	3.6221e-11	3.38833e-181	0.025
deletion	Ld35_v01s1:859001-878700	19700	0.0151872	8.08998e-12	1.82215e-114	9.0041e-12	0	0.598566
deletion	Ld35_v01s1:1418601-1419400	800	0	2.72925e-08	8.42677e-26	1	1	0.983051
deletion	Ld35_v01s1:1436601-1437300	700	0	2.49327e-06	1.74666e-21	1	1	1
deletion	Ld35_v01s1:1464001-1466500	2500	0.328967	7.33114e-09	2.22599e-13	7887.49	108625	0.75709
deletion	Ld35_v01s1:1699201-1701600	2400	0.0113775	6.64052e-11	3.15028e-56	2.45909	1.55542e-08	1
deletion	Ld35_v01s1:2096601-2109900	13300	0.00026686	1.19829e-11	0	1.41038e-11	0	0.148936
deletion	Ld36_v01s1:51601-53900	2300	0.0204933	6.92924e-11	1.86254e-36	292.686	0.000322399	1
deletion	Ld36_v01s1:55001-58400	3400	0.00487436	4.68743e-11	1.51682e-101	1.13838e-10	1.06263e-51	1
duplication	Ld36_v01s1:58401-61200	2800	4.07812	4.5535e-10	7.14118e-82	5.19363	0	0.0673603
deletion	Ld36_v01s1:79201-80200	1000	0.021071	4.44347e-06	4.38381e-21	1	1	1
deletion	Ld36_v01s1:240601-241500	900	0.00654371	3.89577e-09	1.65163e-26	1	1	0.963636
deletion	Ld36_v01s1:362101-363700	1600	0.0473601	7.86902e-09	2.2936e-20	1	1	0
deletion	Ld36_v01s1:968901-970400	1500	0.00401167	1.06248e-10	7.10855e-50	1	1	0.037037
deletion	Ld36_v01s1:993701-995800	2100	0.142121	1.64116e-06	0.00483234	1	1	0.362007
deletion	Ld36_v01s1:1067701-1072600	4900	0.0217925	3.2525e-11	2.61006e-75	5.4956e-11	1.89751e-116	0.883495
deletion	Ld36_v01s1:1188501-1189600	1100	0	1.44884e-10	9.46284e-39	1	1	0
deletion	Ld36_v01s1:1452801-1454500	1700	0.101644	6.35324e-06	9.51002e-11	1	1	0.359155
deletion	Ld36_v01s1:1575501-1579400	3900	0.0116507	4.08647e-11	1.22228e-102	8.38803e-11	2.77747e-73	1
deletion	Ld36_v01s1:2072101-2074300	2200	0	7.24421e-11	3.11896e-86	43768.9	6.68252	0
deletion	Ld36_v01s1:2442301-2444700	2400	0.0825373	6.64052e-11	5.0227e-15	2.45909	1.55542e-08	1
deletion	Ld36_v01s1:2466401-2468000	1600	0.0745662	7.08939e-06	4.44329e-05	1	1	0.606838
duplication	Ld36_v01s1:2527901-2535800	7900	10.1085	0	2846820000	0	2852920000	0.0422385
duplication	Ld36_v01s1:2536001-2539200	3200	8.622	7.25145e-08	2865640000	89.2557	2868990000	0.162608
deletion	Ld36_v01s1:2546701-2547500	800	0	2.72925e-08	8.42677e-26	1	1	0.0115607
deletion	Ld36_v01s1:2628901-2630700	1800	0.0954765	8.08816e-07	3.43253e-13	1	1	0.190955

## Sheet: HTI4_uniprot
Data Sheet S2. Copy Number Variation in Early and Late passage L. donovani AG83 genomes.
2,4-dienoyl-coa reductase-like protein	LDBPK_060960
2-oxoglutarate dehydrogenase, e3 component, lipoamidedehydrogenase-like protein	LDBPK_312710
3,2-trans-enoyl-CoA isomerase, mitochondrial, putative	LDBPK_312320
3,2-trans-enoyl-CoA isomerase, mitochondrial, putative	LDBPK_312400
3'a2rel-related protein	LDBPK_220560
3-mercaptopyruvate sulfurtransferase	LDBPK_050970
3'-nucleotidase/nuclease, putative	LDBPK_312370
3'-nucleotidase/nuclease, putative	LDBPK_312380
40S ribosomal protein S6, putative (Fragment)	LDBPK_212150
5'-3' exonuclease, putative	LDBPK_060260
5'a2rel-related protein	LDBPK_220660
5-methyltetrahydropteroyltriglutamate-homocysteine S-methyltransferase, putative	LDBPK_310010
60S acidic ribosomal protein P0	LDBPK_072480
60S acidic ribosomal protein P2	LDBPK_151190
60S acidic ribosomal protein P2	LDBPK_151200
60S acidic ribosomal protein, putative	LDBPK_150430
60S acidic ribosomal protein, putative (Fragment)	LDBPK_150420
60S ribosomal protein L13a, putative	LDBPK_150220
60S ribosomal protein L19, putative	LDBPK_060410
60S ribosomal protein L34, putative	LDBPK_363930
60S ribosomal protein L6, putative (Fragment)	LDBPK_330770
ABC transporter-like protein (Fragment)	LDBPK_111220
ABC1 transporter, putative	LDBPK_020270
ABC-thiol transporter (Fragment)	LDBPK_230290
Acetoin dehydrogenase e3 component-like protein	LDBPK_312720
Acetyl-CoA carboxylase, putative	LDBPK_313080
Acetyl-CoA synthetase, putative (Fragment)	LDBPK_230880
Acetylornithine deacetylase-like protein	LDBPK_311840
Actin-like protein, putative	LDBPK_151350
Actin-related protein 3, putative arp3	LDBPK_151410
Acyl-coenzyme a dehydrogenase, putative	LDBPK_060910
ADP-ribosylation factor, putative	LDBPK_312350
ADP-ribosylation factor, putative	LDBPK_312890
Adrenodoxin-like protein	LDBPK_312580
Adrenodoxin-like protein	LDBPK_312590
Aldehyde reductase, putative	LDBPK_312980
Ama1 protein, putative	LDBPK_301470
Ama1 protein, putative (Fragment)	LDBPK_301490
Amastin-like surface protein, putative	LDBPK_341150
Amino acid permease	LDBPK_311810
Amino acid permease (Fragment)	LDBPK_311830
Amino acid permease (Fragment)	LDBPK_311860
Amino acid permease 3	LDBPK_310910
Amino acid permease 3 (Fragment)	LDBPK_310900
Amino acid permease, putative (Amino acid transporter aATP11, putative)	LDBPK_272680 LDBPK_310350
Amino acid transporter aATP11, putative	LDBPK_310370
Amino acid transporter aATP11, putative	LDBPK_310590
Amino acid transporter aATP11, putative	LDBPK_310600
Amino acid transporter aATP11, putative	LDBPK_310610
Amino acid transporter aATP11, putative (Fragment)	LDBPK_310360
Amino acid transporter, putative	LDBPK_100760 LDBPK_100770
Amino acid transporter, putative	LDBPK_271500
Aminoacylase, putative (Fragment)	LDBPK_201740
Aminopeptidase P1, putative	LDBPK_020010
Aminopeptidase, putative	LDBPK_312330
AP-3 complex subunit delta	LDBPK_080090
Aquaglyceroporin	LDBPK_310030
Argininosuccinate synthase, putative	LDBPK_230300
ARP2/3 complex 16kDa subunit, putative	LDBPK_050290
ATP binding protein-like protein	LDBPK_323140
ATP diphosphohydrolase	LDBPK_150030
ATPase alpha subunit	LDBPK_050510
ATPase alpha subunit (Fragment)	LDBPK_050500
ATPase, putative	LDBPK_051060
ATP-binding cassette protein subfamily A, member 2, putative	LDBPK_111210
ATP-binding cassette protein subfamily A, member 7, putative	LDBPK_150800
ATP-binding cassette protein subfamily A, member 8, putative (Fragment)	LDBPK_270830
ATP-binding cassette protein subfamily A, member 9, putative	LDBPK_270840
ATP-binding cassette protein subfamily D, member 2, putative	LDBPK_310560
ATP-binding cassette protein subfamily E, member 1, putative	LDBPK_210770
ATP-binding cassette protein subfamily G, member 1, putative (Fragment)	LDBPK_060080
ATP-binding cassette protein subfamily G, member 2, putative (Fragment)	LDBPK_060090
ATP-binding cassette protein subfamily G, member 3, putative	LDBPK_060100
ATP-binding cassette protein subfamily G, member 4, putative	LDBPK_150950
ATP-dependent Clp protease subunit, heat shock protein 78 (HSP78), putative	LDBPK_020680
ATP-dependent DEAD/H RNA helicase, putative	LDBPK_080080
ATP-dependent RNA helicase, putative	LDBPK_050360
ATP-dependent RNA helicase, putative	LDBPK_050590
ATP-dependent RNA helicase, putative	LDBPK_150130
ATP-dependent RNA helicase, putative	LDBPK_310260
ATP-dependent zinc metallopeptidase, putative	LDBPK_310730
ATP-NAD kinase-like protein	LDBPK_060480
Autophagy-related protein	LDBPK_090170
Autophagy-related protein	LDBPK_090180
Beta-tubulin (Fragment)	LDBPK_330860
Bifunctional dihydrofolate reductase-thymidylate synthase	LDBPK_060890
Biotin/lipoate protein ligase-like protein	LDBPK_311070
C2 domain protein, putative	LDBPK_310810
C2 domain protein, putative	LDBPK_310820
C-5 sterol desaturase, putative	LDBPK_310620
Calmodulin-like protein	LDBPK_150990
Calpain-like cysteine peptidase, putative	LDBPK_310410
Calpain-like cysteine peptidase, putative	LDBPK_310430
Calpain-like cysteine peptidase, putative	LDBPK_310440
Calpain-like cysteine peptidase, putative	LDBPK_310480
Calpain-like cysteine peptidase, putative (Fragment)	LDBPK_201220
Calpain-like protein, putative	LDBPK_310420
Calreticulin, putative	LDBPK_312670
Carbonic anhydrase (EC 4.2.1.1) (Carbonate dehydratase)	LDBPK_060630
Casein kinase II, alpha chain, putative	LDBPK_020330
Cathepsin L-like protease (Fragment)	LDBPK_080950
Cathepsin L-like protease (Fragment)	LDBPK_080960
Cell cycle associated protein MOB1, putative	LDBPK_060990
Cis-prenyltransferase-like protein	LDBPK_130020
CMP-sialic acid transporter, putative (Fragment)	LDBPK_240350
Condensin subunit 1, putative	LDBPK_151640
Coproporphyrinogen III oxidase	LDBPK_061330
CYC2-like cyclin, putative	LDBPK_050710
Cyclopropane-fatty-acyl-phospholipid syntahse	LDBPK_080560
Cytochrome b-domain protein, putative	LDBPK_020020
Cytochrome c oxidase subunit I	LDBPK_367350
Cytochrome c oxidase VIII (COX VIII), putative	LDBPK_311600
Cytoplasmic l-asparaginase i-like protein	LDBPK_150440
Cytoskeleton-associated protein CAP5.5, putative	LDBPK_310450
Dehydrogenase/oxidoreductase-like protein	LDBPK_020700
Deoxyribose-phosphate aldolase, putative	LDBPK_061110
Developmentally regulated protein, putative (Fragment)	LDBPK_151110
Diacylglycerol acyltransferase, putative	LDBPK_271460 LDBPK_271480
Dihydrolipoamide acetyltransferase component of pyruvate dehydrogenase complex (EC 2.3.1.-)	LDBPK_050180
Dihydrouridine synthase (Dus), putative	LDBPK_311970
Dipeptidyl peptidase 3 (EC 3.4.14.4) (Dipeptidyl aminopeptidase III) (Dipeptidyl peptidase III)	LDBPK_050960
Diphthine synthase-like protein	LDBPK_311640
DNA repair protein, putative	LDBPK_080150
DNA replication licensing factor, putative	LDBPK_050330
DNA topoisomerase 2 (EC 5.99.1.3)	LDBPK_151310
DNA-directed RNA polymerase subunit (EC 2.7.7.6)	LDBPK_312680
DNA-directed RNA polymerase subunit beta (EC 2.7.7.6)	LDBPK_310170
Double-strand-break repair protein rad21 homolog, putative	LDBPK_051090
Dual specificity phosphatase-like protein	LDBPK_050220
Dual-specificity protein phosphatase, putative	LDBPK_080100
Dynein light chain, putative	LDBPK_050070
Dynein-associated protein, putative	LDBPK_313280
Ecotin, putative	LDBPK_150350
Ecotin, putative	LDBPK_150360
Ecotin, putative	LDBPK_150370
Ecotin, putative	LDBPK_150530
Ecotin, putative	LDBPK_150540
Elongation factor 1-alpha	LDBPK_170170
Elongation factor 1-alpha (Fragment)	LDBPK_170200
Elongation factor 1-beta	LDBPK_340870
Elongation factor 2	LDBPK_360190
Elongation factor 2	LDBPK_360210
Elongation initiation factor 2 alpha subunit, putative	LDBPK_030960
Elongation of fatty acids protein (EC 2.3.1.199) (Very-long-chain 3-oxoacyl-CoA synthase)	LDBPK_051160
Elongation of fatty acids protein (EC 2.3.1.199) (Very-long-chain 3-oxoacyl-CoA synthase)	LDBPK_140710
Elongation of fatty acids protein (EC 2.3.1.199) (Very-long-chain 3-oxoacyl-CoA synthase) (Fragment)	LDBPK_140730
Enolase	LDBPK_141240
Exportin T (TRNA exportin)-like protein	LDBPK_020090
Farnesyltransferase, putative	LDBPK_313050
Fatty acid desaturase, putative	LDBPK_101460
Ferredoxin 2fe-2s-like protein	LDBPK_312570
Ferredoxin, 2fe-2s-like protein	LDBPK_312600
Ferric reductase, putative	LDBPK_301630
FG-GAP repeat protein, putative	LDBPK_310120
Flavoprotein monooxygenase, putative	LDBPK_150760
Folate/biopterin transporter, putative	LDBPK_060310
Gamma-glutamyl phosphate reductase-like protein	LDBPK_020600
Glucosamine-fructose-6-phosphate aminotransferase, putative	LDBPK_060980
Glucose transporter, lmgt3 (Fragment)	LDBPK_366540
Glucose-6-phosphate isomerase (EC 5.3.1.9)	LDBPK_120490
Glutamine synthetase, putative	LDBPK_060370
Glutaminyl cyclase, putative	LDBPK_050950
Glutaminyl-tRNA synthetase, putative	LDBPK_151490
Glutaredoxin-like protein	LDBPK_050320
Glycerol uptake protein, putative (Fragment)	LDBPK_191340
Glycerol uptake protein, putative (Fragment)	LDBPK_191350
Glycosomal phosphoenolpyruvate carboxykinase, putative	LDBPK_271710
Glycosyl transferase, putative	LDBPK_020300
GP63, leishmanolysin	LDBPK_100520
GP63, leishmanolysin (Fragment)	LDBPK_100510
GP63-like protein, leishmanolysin-like protein	LDBPK_312040
Heat shock 70-related protein 1, mitochondrial, putative (Fragment)	LDBPK_302470 LDBPK_302530
Heat shock 70-related protein 1, mitochondrial, putative (Fragment)	LDBPK_302540
Heat shock protein 83-1	LDBPK_330360 LDBPK_330370
Heat shock protein HslVU, ATPase subunit HslU, putative	LDBPK_150090
Heat-shock protein hsp70, putative	LDBPK_283000
Heat-shock protein hsp70, putative (Fragment)	LDBPK_282950
Helicase-like protein	LDBPK_310080
Helicase-like protein	LDBPK_312390
Hexokinase, putative (Fragment)	LDBPK_210310
Hexosyltransferase (EC 2.4.1.-) (Fragment)	LDBPK_020150
Hexosyltransferase (EC 2.4.1.-) (Fragment)	LDBPK_020180
Histone acetyltransferase (EC 2.3.1.48)	LDBPK_367340
Histone deacetylase (EC 3.5.1.98)	LDBPK_081000
Histone H4	LDBPK_150010
Histone-lysine N-methyltransferase, H3 lysine-79 specific (EC 2.1.1.43) (Histone H3-K79 methyltransferase)	LDBPK_070030
Hydrogenase, putative	LDBPK_050230
Inositol/phosphatidylinositol phosphatase, putative	LDBPK_151210
Inositol-1-monophosphatase (EC 3.1.3.25)	LDBPK_313030
Iron/zinc transporter protein-like protein	LDBPK_313190
Iron/zinc transporter protein-like protein (Fragment)	LDBPK_313180
Katanin-like protein	LDBPK_150520
Kinesin, putative	LDBPK_050630
Kinesin, putative	LDBPK_061070
Kinesin, putative (Fragment)	LDBPK_161550
Kinesin, putative (Fragment)	LDBPK_161570
Kinesin, putative (Fragment)	LDBPK_190690
Kinesin-like protein	LDBPK_050760
Kinesin-like protein	LDBPK_060180
Kinesin-like protein	LDBPK_310310
Kinetoplast-associated protein-like protein	LDBPK_050530
Kinetoplast-associated protein-like protein	LDBPK_312850
KU80 protein, putative	LDBPK_300340
Lanosterol synthase, putative	LDBPK_060670
Lipase, putative	LDBPK_312540
Lipase-like protein	LDBPK_310870
Lipin, putative	LDBPK_060860
Lysine--tRNA ligase (EC 6.1.1.6) (Lysyl-tRNA synthetase)	LDBPK_150270
Major vault protein, putative	LDBPK_050060
Mannosyltransferase-like protein	LDBPK_311920
Methylcrotonoyl-coa carboxylase biotinylated subunitprotein-like protein	LDBPK_313260
Methyltransferase-like protein	LDBPK_051010
Mevalonate kinase (MK) (EC 2.7.1.36)	LDBPK_310580
MGT1 magnesium transporter	LDBPK_151330
Microtubule associated protein-like protein (Fragment)	LDBPK_090190
Microtubule-associated protein, putative (Fragment)	LDBPK_050380
Minichromosome maintenance (MCM) complex subunit, putative	LDBPK_323120
Mismatch repair protein MSH3, putative	LDBPK_151470
Mitochondrial associated ribonuclease, putative	LDBPK_080330
Mitochondrial carrier protein, putative	LDBPK_020640
Mitochondrial carrier protein, putative	LDBPK_150120
Mitochondrial DNA polymerase beta	LDBPK_080830
Mitochondrial DNA polymerase beta-PAK, putative	LDBPK_080840
Mitogen-activated protein kinase (EC 2.7.11.24)	LDBPK_366760
Monocarboxylate transporter-like protein	LDBPK_050480
Monoglyceride lipase, putative	LDBPK_311150
Mutt/nudix family protein-like protein	LDBPK_313060
MYND finger domain-like protein	LDBPK_060300
MYND zinc finger (ZnF) domain-like protein	LDBPK_050800
Myo-inositol-1 phosphatase, putative	LDBPK_150940
Myosin heavy chain kinase a-like protein	LDBPK_364780
N-acetyl-D-glucosaminylphosphatidylinositol de-N-acetylase	LDBPK_090060
N-acyl-L-amino acid amidohydrolase, putative	LDBPK_311130
NAD(P)-dependent steroid dehydrogenase-like protein	LDBPK_060350
NAD/FAD dependent dehydrogenase, putative	LDBPK_151030
NADH dehydrogenase [ubiquinone] flavoprotein 1, mitochondrial (EC 1.6.5.3) (EC 1.6.99.3)	LDBPK_050980
NADH-cytochrome b5 reductase (EC 1.6.2.2)	LDBPK_150050
NAD-specific glutamate dehydrogenase (EC 1.4.1.2)	LDBPK_151070
Nascent polypeptide associated complex subunit-like protein, copy 1	LDBPK_040770
Nitroreductase-like protein	LDBPK_050660
Nonspecific lipid-transfer protein, putative	LDBPK_150280
Nuclear receptor binding factor-like protein	LDBPK_050520
Nuclear transport factor 2 protein(NFT2), putative	LDBPK_061210
Nucleolar GTP-binding protein 2	LDBPK_050460
Nucleolar protein, putative	LDBPK_310200
Nucleolar RNA binding protein, putative	LDBPK_151430
Nucleolar RNA helicase II, putative	LDBPK_050140
Nucleoporin (NUP54/57), putative	LDBPK_313000
Nucleoside transporter 1, putative	LDBPK_151230
Nucleoside transporter 1, putative (Fragment)	LDBPK_151240
Nucleoside transporter 1, putative (Fragment)	LDBPK_151260
Nucleosome assembly protein-like protein	LDBPK_311770
Oligopeptidase B-like protein	LDBPK_060340
Origin recognition complex subunit 1 (ORC1), putative	LDBPK_280030
Paraflagellar rod component par4, putative	LDBPK_050040
Paraflagellar rod protein 1D, putative (Fragment)	LDBPK_291880
Paraflagellar rod protein, putative	LDBPK_050920
Pentamidine resistance protein 1	LDBPK_311460
Peptidyl-dipeptidase, putative	LDBPK_020710
Peptidyl-prolyl cis-trans isomerase (PPIase) (EC 5.2.1.8)	LDBPK_060120
Peptidyl-prolyl cis-trans isomerase (PPIase) (EC 5.2.1.8)	LDBPK_310060
p-glycoprotein e (Fragment)	LDBPK_311290
Phophatase-like protein	LDBPK_050720
Phosphate carrier protein, mitochondrial-like protein	LDBPK_050300
Phosphate transporter	LDBPK_101440
Phosphatidylethanolamine N-methyltransferase (PEAMT) (PEMT) (EC 2.1.1.17) (EC 2.1.1.71) (Phospholipid methyltransferase) (PLMT)	LDBPK_312360
Phosphatidylethanolaminen-methyltransferase-lik e protein	LDBPK_313250
Phosphatidylinositol 3-kinase-like protein	LDBPK_020100
Phosphatidylinositol-4-phosphate 5-kinase-like protein	LDBPK_312790
Phosphodiesterase (EC 3.1.4.-)	LDBPK_151540 LDBPK_151550
Phosphoglycan beta 1,2 arabinosyltransferase	LDBPK_020190
Phosphoglycan beta 1,3 galactosyltransferase	LDBPK_020200
Phosphoglycan beta 1,3 galactosyltransferase (Fragment)	LDBPK_020160
Phosphoglycan beta 1,3 galactosyltransferase 2	LDBPK_210010
Phosphoglycan beta 1,3 galactosyltransferase 5	LDBPK_313210
Phosphoglycerate kinase (EC 2.7.2.3) (Fragment)	LDBPK_200120
Phosphoglycerate mutase protein, putative	LDBPK_080060
Phosphomevalonate kinase-like protein	LDBPK_151510
Phosphoprotein phosphatase-like protein (Fragment)	LDBPK_131630
Phosphoribosylpyrophosphate synthetase	LDBPK_081040
Plasma membrane ATPase (EC 3.6.3.6)	LDBPK_181510
p-nitrophenylphosphatase, putative	LDBPK_312410
Polyubiquitin (Fragment)	LDBPK_090950
Prefoldin subunit, putative	LDBPK_051190
Presenilin (EC 3.4.23.-)	LDBPK_151600
Probable tRNA N6-adenosine threonylcarbamoyltransferase (EC 2.3.1.234) (t(6)A37 threonylcarbamoyladenosine biosynthesis protein) (tRNA threonylcarbamoyladenosine biosynthesis protein)	LDBPK_310110
Proliferating cell nuclear antigen	LDBPK_151500
Prolyl-tRNA synthetase, putative (Fragment)	LDBPK_181230
Prostaglandin f2-alpha synthase/D-arabinose dehydrogenase	LDBPK_312210
Proteasome regulatory non-ATPase subunit 6, putative	LDBPK_020340
Proteasome subunit beta type (EC 3.4.25.1)	LDBPK_060140
Protein disulfide isomerase	LDBPK_061090
Protein kinase, putative	LDBPK_020260
Protein kinase, putative	LDBPK_020540
Protein kinase, putative	LDBPK_050130
Protein kinase, putative	LDBPK_050390
Protein kinase, putative	LDBPK_050550
Protein kinase, putative	LDBPK_060660
Protein kinase, putative	LDBPK_061220
Protein kinase, putative	LDBPK_080540
Protein kinase, putative	LDBPK_080670
Protein kinase, putative	LDBPK_080870
Protein kinase, putative	LDBPK_081250
Protein kinase, putative	LDBPK_150810
Protein kinase, putative	LDBPK_151180
Protein kinase, putative	LDBPK_151630
Protein kinase, putative	LDBPK_311560
Protein kinase, putative	LDBPK_312960
Protein kinase, putative	LDBPK_313300
Protein kinase-like protein (Fragment)	LDBPK_311870
Protein names	Gene names	Gene names (ordered locus )
Protein phosphatase 2A regulatory subunit, putative	LDBPK_150980
Protein phosphatase 2C, putative	LDBPK_150170
Protein phosphatase type 1 regulator-like protein	LDBPK_051200
Protein tyrosine phosphatase, putative	LDBPK_050280
Protein YIPF	LDBPK_230280
Proteophosphoglycan ppg3, putative (Fragment)	LDBPK_350500
Proteophosphoglycan ppg4 (Fragment)	LDBPK_350490
Protoporphyrinogen oxidase-like protein	LDBPK_061340
Pteridine transporter, putative	LDBPK_061320
Pteridine transporter, putative (Fragment)	LDBPK_101450
P-type H+-ATPase, putative	LDBPK_181500
P-type H+-ATPase, putative (Fragment)	LDBPK_181490
Putative tRNA (cytidine(32)/guanosine(34)-2'-O)-methyltransferase (EC 2.1.1.205) (2'-O-ribose RNA methyltransferase TRM7 homolog)	LDBPK_020350
Ras-like small GTPases, putative	LDBPK_050030
Ras-like small GTPases, putative	LDBPK_310890
Receptor-type adenylate cyclase b (Fragment)	LDBPK_170140
Replication Factor A 28 kDa subunit, putative	LDBPK_150310
Rhomboid-like protein	LDBPK_020400
Ribonuclease H1, putative	LDBPK_060290
Ribonucleoprotein p18, mitochondrial, putative	LDBPK_150330
Ribonucleoprotein p18, mitochondrial, putative (Fragment)	LDBPK_150320
Ribose-phosphate pyrophosphokinase, putative	LDBPK_080520
Ribosomal protein L1a, putative (Fragment)	LDBPK_291170
Ribosomal protein L2, putative	LDBPK_080290
Ribosomal protein L3, putative (Fragment)	LDBPK_342730
Ribosomal protein l7/l12-like protein	LDBPK_312950
Ribosomal protein S6, putative	LDBPK_151530
Ribosomal RNA processing protein, putative	LDBPK_020290
RNA-binding protein-like protein	LDBPK_060800
RNA-editing complex protein MP81, putative	LDBPK_020380
S-adenosylmethionine synthase (EC 2.5.1.6)	LDBPK_303560
Serine/threonine-protein kinase, putative	LDBPK_150180
Serine/threonine-protein kinase, putative	LDBPK_313070
Serine/threonine-protein phosphatase (EC 3.1.3.16)	LDBPK_050100
Serine/threonine-protein phosphatase (EC 3.1.3.16)	LDBPK_150240
Serine/threonine-protein phosphatase (EC 3.1.3.16)	LDBPK_312700
Signal peptidase I (EC 3.4.21.89)	LDBPK_080460
Small GTP binding protein rab6-like protein	LDBPK_020230
Small ubiquitin protein, putative	LDBPK_080480
S-methyl-5'-thioadenosine phosphorylase (EC 2.4.2.28) (5'-methylthioadenosine phosphorylase) (MTA phosphorylase) (MTAP) (MTAPase)	LDBPK_050830
Sodium stibogluconate resistance protein, putative	LDBPK_310950
Solanesyl-diphosphate synthase, putative	LDBPK_151080
Sre-2/carboxylate carrier-like protein	LDBPK_050680
Stomatin-like protein	LDBPK_051040
Stress-induced protein sti1	LDBPK_081020
Structural maintenance of chromosomes protein	LDBPK_050400
Structural maintenance of chromosomes protein	LDBPK_080010
Succinate dehydrogenase, putative	LDBPK_151050
Succinyl-coa:3-ketoacid-coenzyme a transferase-like protein (Fragment)	LDBPK_301920
Succinyl-diaminopimelate desuccinylase-like protein	LDBPK_312060
Sulfhydryl oxidase (EC 1.8.3.2)	LDBPK_151020
Superoxide dismutase (EC 1.15.1.1)	LDBPK_080300
Surface antigen-like protein	LDBPK_050900
Surface antigen-like protein	LDBPK_051210
Surface membrane protein gp46-like protein	LDBPK_311490
Tagatose-6-phosphate kinase-like protein	LDBPK_252550
Threonine ammonia-lyase	LDBPK_060760
Transcription and mRNA export factor ENY2 (Enhancer of yellow 2 transcription factor homolog)	LDBPK_061300
Transcription like protein nupm1, putative	LDBPK_311980
Translation initiation factor-like protein	LDBPK_080570
Triacylglycerol lipase-like protein	LDBPK_310860
Trypanothione reductase	LDBPK_050350
Tryparedoxin-like protein	LDBPK_312000
Tryparedoxin-like protein	LDBPK_312010
Tub family protein-like protein	LDBPK_141220
Tubulin beta chain (Fragment)	LDBPK_081290
Tubulin-specific chaperone A	LDBPK_323130
Ubiquinol-cytochrome-c reductase-like protein	LDBPK_312650
Ubiquitin activating E1 enzyme, putative	LDBPK_070010
Ubiquitin hydrolase, putative	LDBPK_151320
Ubiquitin hydrolase, putative	LDBPK_310150
Ubiquitin-activating enzyme-like protein	LDBPK_080230
Ubiquitin-conjugating enzyme e2, putative	LDBPK_020360
Ubiquitin-conjugating enzyme, putative	LDBPK_050930
Ubiquitin-fold modifier-conjugating enzyme 1	LDBPK_151270
Ubiquitin-fusion protein	LDBPK_311930
Uncharacterized protein	LDBPK_020030
Uncharacterized protein	LDBPK_020040
Uncharacterized protein	LDBPK_020050
Uncharacterized protein	LDBPK_020070
Uncharacterized protein	LDBPK_020080
Uncharacterized protein	LDBPK_020110
Uncharacterized protein	LDBPK_020120
Uncharacterized protein	LDBPK_020130
Uncharacterized protein	LDBPK_020060
Uncharacterized protein	LDBPK_020210
Uncharacterized protein	LDBPK_020240
Uncharacterized protein	LDBPK_020250
Uncharacterized protein	LDBPK_020220
Uncharacterized protein	LDBPK_020280
Uncharacterized protein	LDBPK_020310
Uncharacterized protein	LDBPK_020320
Uncharacterized protein	LDBPK_020370
Uncharacterized protein	LDBPK_020390
Uncharacterized protein	LDBPK_020420
Uncharacterized protein	LDBPK_020430
Uncharacterized protein	LDBPK_020440
Uncharacterized protein	LDBPK_020450
Uncharacterized protein	LDBPK_020460
Uncharacterized protein	LDBPK_020470
Uncharacterized protein	LDBPK_020480
Uncharacterized protein	LDBPK_020500
Uncharacterized protein	LDBPK_020510
Uncharacterized protein	LDBPK_020520
Uncharacterized protein	LDBPK_020530
Uncharacterized protein	LDBPK_020490
Uncharacterized protein	LDBPK_020580
Uncharacterized protein	LDBPK_020590
Uncharacterized protein	LDBPK_020610
Uncharacterized protein	LDBPK_020620
Uncharacterized protein	LDBPK_020630
Uncharacterized protein	LDBPK_020650
Uncharacterized protein	LDBPK_020670
Uncharacterized protein	LDBPK_020690
Uncharacterized protein	LDBPK_020660
Uncharacterized protein	LDBPK_030010
Uncharacterized protein	LDBPK_030660
Uncharacterized protein	LDBPK_030910
Uncharacterized protein	LDBPK_030920
Uncharacterized protein	LDBPK_030930
Uncharacterized protein	LDBPK_030940
Uncharacterized protein	LDBPK_030950
Uncharacterized protein	LDBPK_040160
Uncharacterized protein	LDBPK_050010
Uncharacterized protein	LDBPK_050020
Uncharacterized protein	LDBPK_050050
Uncharacterized protein	LDBPK_050080
Uncharacterized protein	LDBPK_050090
Uncharacterized protein	LDBPK_050120
Uncharacterized protein	LDBPK_050110
Uncharacterized protein	LDBPK_050150
Uncharacterized protein	LDBPK_050160
Uncharacterized protein	LDBPK_050170
Uncharacterized protein	LDBPK_050190
Uncharacterized protein	LDBPK_050200
Uncharacterized protein	LDBPK_050250
Uncharacterized protein	LDBPK_050270
Uncharacterized protein	LDBPK_050310
Uncharacterized protein	LDBPK_050340
Uncharacterized protein	LDBPK_050370
Uncharacterized protein	LDBPK_050410
Uncharacterized protein	LDBPK_050210
Uncharacterized protein	LDBPK_050260
Uncharacterized protein	LDBPK_050430
Uncharacterized protein	LDBPK_050440
Uncharacterized protein	LDBPK_050450
Uncharacterized protein	LDBPK_050470
Uncharacterized protein	LDBPK_050490
Uncharacterized protein	LDBPK_050540
Uncharacterized protein	LDBPK_050560
Uncharacterized protein	LDBPK_050570
Uncharacterized protein	LDBPK_050580
Uncharacterized protein	LDBPK_050610
Uncharacterized protein	LDBPK_050620
Uncharacterized protein	LDBPK_050650
Uncharacterized protein	LDBPK_050690
Uncharacterized protein	LDBPK_050700
Uncharacterized protein	LDBPK_050730
Uncharacterized protein	LDBPK_050740
Uncharacterized protein	LDBPK_050750
Uncharacterized protein	LDBPK_050770
Uncharacterized protein	LDBPK_050780
Uncharacterized protein	LDBPK_050790
Uncharacterized protein	LDBPK_050820
Uncharacterized protein	LDBPK_050840
Uncharacterized protein	LDBPK_050850
Uncharacterized protein	LDBPK_050860
Uncharacterized protein	LDBPK_050870
Uncharacterized protein	LDBPK_050880
Uncharacterized protein	LDBPK_050910
Uncharacterized protein	LDBPK_050940
Uncharacterized protein	LDBPK_050600
Uncharacterized protein	LDBPK_050640
Uncharacterized protein	LDBPK_050670
Uncharacterized protein	LDBPK_050990
Uncharacterized protein	LDBPK_051000
Uncharacterized protein	LDBPK_051020
Uncharacterized protein	LDBPK_051030
Uncharacterized protein	LDBPK_051050
Uncharacterized protein	LDBPK_051070
Uncharacterized protein	LDBPK_051080
Uncharacterized protein	LDBPK_051100
Uncharacterized protein	LDBPK_051120
Uncharacterized protein	LDBPK_051110
Uncharacterized protein	LDBPK_051130
Uncharacterized protein	LDBPK_051150
Uncharacterized protein	LDBPK_051170
Uncharacterized protein	LDBPK_051180
Uncharacterized protein	LDBPK_060020
Uncharacterized protein	LDBPK_060030
Uncharacterized protein	LDBPK_060040
Uncharacterized protein	LDBPK_060050
Uncharacterized protein	LDBPK_060060
Uncharacterized protein	LDBPK_060110
Uncharacterized protein	LDBPK_060130
Uncharacterized protein	LDBPK_060150
Uncharacterized protein	LDBPK_060160
Uncharacterized protein	LDBPK_060170
Uncharacterized protein	LDBPK_060190
Uncharacterized protein	LDBPK_060200
Uncharacterized protein	LDBPK_060210
Uncharacterized protein	LDBPK_060220
Uncharacterized protein	LDBPK_060230
Uncharacterized protein	LDBPK_060240
Uncharacterized protein	LDBPK_060270
Uncharacterized protein	LDBPK_060280
Uncharacterized protein	LDBPK_060320
Uncharacterized protein	LDBPK_060360
Uncharacterized protein	LDBPK_060250
Uncharacterized protein	LDBPK_060330
Uncharacterized protein	LDBPK_060380
Uncharacterized protein	LDBPK_060390
Uncharacterized protein	LDBPK_060420
Uncharacterized protein	LDBPK_060450
Uncharacterized protein	LDBPK_060460
Uncharacterized protein	LDBPK_060470
Uncharacterized protein	LDBPK_060490
Uncharacterized protein	LDBPK_060500
Uncharacterized protein	LDBPK_060510
Uncharacterized protein	LDBPK_060520
Uncharacterized protein	LDBPK_060440
Uncharacterized protein	LDBPK_060530
Uncharacterized protein	LDBPK_060540
Uncharacterized protein	LDBPK_060550
Uncharacterized protein	LDBPK_060560
Uncharacterized protein	LDBPK_060570
Uncharacterized protein	LDBPK_060610
Uncharacterized protein	LDBPK_060620
Uncharacterized protein	LDBPK_060640
Uncharacterized protein	LDBPK_060680
Uncharacterized protein	LDBPK_060690
Uncharacterized protein	LDBPK_060700
Uncharacterized protein	LDBPK_060720
Uncharacterized protein	LDBPK_060650
Uncharacterized protein	LDBPK_060710
Uncharacterized protein	LDBPK_060730
Uncharacterized protein	LDBPK_060740
Uncharacterized protein	LDBPK_060750
Uncharacterized protein	LDBPK_060770
Uncharacterized protein	LDBPK_060780
Uncharacterized protein	LDBPK_060790
Uncharacterized protein	LDBPK_060820
Uncharacterized protein	LDBPK_060840
Uncharacterized protein	LDBPK_060810
Uncharacterized protein	LDBPK_060830
Uncharacterized protein	LDBPK_060850
Uncharacterized protein	LDBPK_060870
Uncharacterized protein	LDBPK_060900
Uncharacterized protein	LDBPK_060920
Uncharacterized protein	LDBPK_060930
Uncharacterized protein	LDBPK_060940
Uncharacterized protein	LDBPK_060950
Uncharacterized protein	LDBPK_060970
Uncharacterized protein	LDBPK_061000
Uncharacterized protein	LDBPK_061010
Uncharacterized protein	LDBPK_061020
Uncharacterized protein	LDBPK_061030
Uncharacterized protein	LDBPK_061040
Uncharacterized protein	LDBPK_061050
Uncharacterized protein	LDBPK_061060
Uncharacterized protein	LDBPK_061080
Uncharacterized protein	LDBPK_061100
Uncharacterized protein	LDBPK_061130
Uncharacterized protein	LDBPK_061140
Uncharacterized protein	LDBPK_060880
Uncharacterized protein	LDBPK_061120
Uncharacterized protein	LDBPK_061150
Uncharacterized protein	LDBPK_061170
Uncharacterized protein	LDBPK_061180
Uncharacterized protein	LDBPK_061190
Uncharacterized protein	LDBPK_061200
Uncharacterized protein	LDBPK_061240
Uncharacterized protein	LDBPK_061250
Uncharacterized protein	LDBPK_061260
Uncharacterized protein	LDBPK_061270
Uncharacterized protein	LDBPK_061280
Uncharacterized protein	LDBPK_061290
Uncharacterized protein	LDBPK_061310
Uncharacterized protein	LDBPK_061360
Uncharacterized protein	LDBPK_061160
Uncharacterized protein	LDBPK_070020
Uncharacterized protein	LDBPK_080020
Uncharacterized protein	LDBPK_080040
Uncharacterized protein	LDBPK_080050
Uncharacterized protein	LDBPK_080070
Uncharacterized protein	LDBPK_080120
Uncharacterized protein	LDBPK_080130
Uncharacterized protein	LDBPK_080140
Uncharacterized protein	LDBPK_080160
Uncharacterized protein	LDBPK_080170
Uncharacterized protein	LDBPK_080180
Uncharacterized protein	LDBPK_080190
Uncharacterized protein	LDBPK_080200
Uncharacterized protein	LDBPK_080210
Uncharacterized protein	LDBPK_080220
Uncharacterized protein	LDBPK_080240
Uncharacterized protein	LDBPK_080250
Uncharacterized protein	LDBPK_080260
Uncharacterized protein	LDBPK_080270
Uncharacterized protein	LDBPK_080310
Uncharacterized protein	LDBPK_080320
Uncharacterized protein	LDBPK_080340
Uncharacterized protein	LDBPK_080370
Uncharacterized protein	LDBPK_080380
Uncharacterized protein	LDBPK_080390
Uncharacterized protein	LDBPK_080400
Uncharacterized protein	LDBPK_080410
Uncharacterized protein	LDBPK_080430
Uncharacterized protein	LDBPK_080440
Uncharacterized protein	LDBPK_080470
Uncharacterized protein	LDBPK_080490
Uncharacterized protein	LDBPK_080500
Uncharacterized protein	LDBPK_080510
Uncharacterized protein	LDBPK_080530
Uncharacterized protein	LDBPK_080550
Uncharacterized protein	LDBPK_080580
Uncharacterized protein	LDBPK_080590
Uncharacterized protein	LDBPK_080600
Uncharacterized protein	LDBPK_080610
Uncharacterized protein	LDBPK_080620
Uncharacterized protein	LDBPK_080630
Uncharacterized protein	LDBPK_080640
Uncharacterized protein	LDBPK_080110
Uncharacterized protein	LDBPK_080280
Uncharacterized protein	LDBPK_080350
Uncharacterized protein	LDBPK_080420
Uncharacterized protein	LDBPK_080450
Uncharacterized protein	LDBPK_080360
Uncharacterized protein	LDBPK_080660
Uncharacterized protein	LDBPK_080800
Uncharacterized protein	LDBPK_080810
Uncharacterized protein	LDBPK_080820
Uncharacterized protein	LDBPK_080850
Uncharacterized protein	LDBPK_080860
Uncharacterized protein	LDBPK_080880
Uncharacterized protein	LDBPK_080890
Uncharacterized protein	LDBPK_080900
Uncharacterized protein	LDBPK_080910
Uncharacterized protein	LDBPK_080920
Uncharacterized protein	LDBPK_080930
[truncated: 402 more rows]

## Sheet: HTI5_uniprot
Protein names	Gene names
[truncated: 1,287 more rows]

[truncated: 2 more sheets: uniq_CNV, jvenn_comparison]
