# Supplementary material for: Genome Plasticity in Cultured Leishmania donovani: Comparison of Early and Late Passages
Source: Front Microbiol. 2018 Jul 3;9:1279. doi: 10.3389/fmicb.2018.01279 (PMC6037818; doi:10.3389/fmicb.2018.01279)
Supplement: Supplementary file 5 [file Data_Sheet_3.xlsx]

## Sheet: Sheet1
Data Sheet S3. KEGG Pathway analysis of Early and Late passage L. donovani genomes.
Pathway	HTI4	HTI5
carbon metabolism	60	57
fatty acid metabolism	24	24
biosynthesis of amino acid	42	41
Glycolysis	20	20
TCA cycle	16	14
Pentose phosphate pathway	17	16
EGFR tyrosine kinase inhibitor resistance	7	7
African trypanosomiasis	3	3
Chagas disease (American trypanosomiasis)	7	7
Leishmaniasis	2	2
Toxoplasmosis	7	8
Epithelial cell signaling in Helicobacter pylori infection	11	11
Insulin resistance	16	16
Primary immunodeficiency	2	2
Pathways in cancer	18	19
Central carbon metabolism in cancer	8	8
Choline metabolism in cancer	9	8
Transcriptional misregulation in cancers	5	5
MicroRNAs in cancer	8	8
Proteoglycans in cancer	12	12
Colorectal cancer	7	8
Pancreatic cancer	3	3
Thyroid cancer	1	1
Thyroid hormone signaling pathway	10	10
Thyroid hormone synthesis	5	5
Oxytocin signaling pathway	15	15
Prolactin signaling pathway	3	3
Estrogen signaling pathway	9	9
GnRH signaling pathway	8	8
PPAR signaling pathway	9	9
Adipocytokine signaling pathway	7	7
Glucagon signaling pathway	14	14
Insulin signaling pathway	17	17
Insulin secretion	4	4
Chemokine signaling pathway	5	5
Leukocyte transendothelial migration	3	3
Fc gamma R-mediated phagocytosis	9	9
Fc epsilon RI signaling pathway	3	3
B cell receptor signaling pathway	5	5
IL-17 signaling pathway	4	4
Th17 cell differentiation	5	5
Th1 and Th2 cell differentiation	3	3
T cell receptor signaling pathway	6	6
Antigen processing and presentation	5	5
Natural killer cell mediated cytotoxicity	4	4
Cytosolic DNA-sensing pathway	8	8
RIG-I-like receptor signaling pathway	3	3
NOD-like receptor signaling pathway	13	13
Toll and Imd signaling pathway	6	6
Toll-like receptor signaling pathway	2	2
Platelet activation	7	7
Signaling pathways regulating pluripotency of stem cells	3	3
p53 signaling pathway	7	8
Apoptosis - multiple species	0	1
Apoptosis - fly	10	11
Apoptosis	10	11
Cell cycle	36	36
Autophagy	8	8
Peroxisome	20	20
Lysosome	17	17
Phagosome	20	20
Endocytosis	40	39
Cell adhesion molecules (CAMs)	1	1
ECM-receptor interaction	1	1
mTOR signaling pathway	24	24
AMPK signaling pathway	26	26
PI3K-Akt signaling pathway	18	18
cGMP - PKG signaling pathway	11	11
cAMP signaling pathway	7	7
Sphingolipid signaling pathway	16	16
Phospholipase D signaling pathway	7	7
Phosphatidylinositol signaling system	18	18
Calcium signaling pathway	13	13
2-Oxocarboxylic acid metabolism	8	7
Degradation of aromatic compounds	1	1
Pentose and glucuronate interconversions	5	5
Fructose and mannose metabolism	13	12
Galactose metabolism	7	7
Ascorbate and aldarate metabolism	6	6
Starch and sucrose metabolism	5	5
Amino sugar and nucleotide sugar metabolism	16	16
Pyruvate metabolism	16	16
Glyoxylate and dicarboxylate metabolism	14	14
Propanoate metabolism	16	15
Butanoate metabolism	9	9
Inositol phosphate metabolism	16	16
Oxidative phosphorylation	29	28
Carbon fixation pathways in prokaryotes	13	12
Methane metabolism	11	11
Nitrogen metabolism	5	5
Sulfur metabolism	5	7
Fatty acid biosynthesis	6	6
Fatty acid elongation	10	10
Fatty acid degradation	11	11
Synthesis and degradation of ketone bodies	3	3
Cutin, suberine and wax biosynthesis	1	1
Steroid biosynthesis	10	10
Steroid hormone biosynthesis	1	1
Glycerolipid metabolism	12	12
Glycerophospholipid metabolism	25	25
Ether lipid metabolism	6	6
Sphingolipid metabolism	8	8
Arachidonic acid metabolism	5	5
Linoleic acid metabolism	2	2
alpha-Linolenic acid metabolism	2	2
Biosynthesis of unsaturated fatty acids	11	11
Purine metabolism	53	53
Pyrimidine metabolism	42	43
Alanine, aspartate and glutamate metabolism	16	17
Glycine, serine and threonine metabolism	13	15
Cysteine and methionine metabolism	27	28
Valine, leucine and isoleucine degradation	25	25
Valine, leucine and isoleucine biosynthesis	1	1
Lysine biosynthesis	1	1
Lysine degradation	9	9
Arginine biosynthesis	8	9
Arginine and proline metabolism	15	15
Histidine metabolism	4	4
Tyrosine metabolism	5	5
Phenylalanine metabolism	4	4
Tryptophan metabolism	8	8
Phenylalanine, tyrosine and tryptophan biosynthesis	4	4
beta-Alanine metabolism	8	8
Taurine and hypotaurine metabolism	1	1
Phosphonate and phosphinate metabolism	3	3
Selenocompound metabolism	9	9
Cyanoamino acid metabolism	3	3
Glutathione metabolism	17	17
N-Glycan biosynthesis	12	12
Various types of N-glycan biosynthesis	8	8
Other types of O-glycan biosynthesis	1	1
Glycosylphosphatidylinositol	7	7
Other glycan degradation	1	1
Thiamine metabolism	3	3
Riboflavin metabolism	3	3
Vitamin B6 metabolism	3	3
Nicotinate and nicotinamide metabolism	8	8
Pantothenate and CoA biosynthesis	6	6
Biotin metabolism	2	2
Lipoic acid metabolism	2	2
Folate biosynthesis	4	4
One carbon pool by folate	7	7
Retinol metabolism	1	1
Porphyrin and chlorophyll metabolism	8	8
Ubiquinone and other terpenoid-quinone biosynthesis	6	6
Terpenoid backbone biosynthesis	14	15
Sesquiterpenoid and triterpenoid biosynthesis	2	2
Insect hormone biosynthesis	1	1
Zeatin biosynthesis	1	1
Limonene and pinene degradation	2	2
Geraniol degradation	2	2
Biosynthesis of ansamycins	1	1
Polyketide sugar unit biosynthesis	1	1
Biosynthesis of vancomycin group antibiotics	1	1
Phenylpropanoid biosynthesis	1	1
Isoquinoline alkaloid biosynthesis	3	3
Tropane, piperidine and pyridine alkaloid biosynthesis	3	3
Carbapenem biosynthesis	2	2
Monobactam biosynthesis	1	1
Streptomycin biosynthesis	4	4
Acarbose and validamycin biosynthesis	1	1
Novobiocin biosynthesis	1	1
Aflatoxin biosynthesis	1	1
Benzoate degradation	2	2
Aminobenzoate degradation	2	2
Chloroalkane and chloroalkene degradation	1	1
Nitrotoluene degradation	1	1
Caprolactam degradation	4	4
Metabolism of xenobiotics by cytochrome P450	3	3
Drug metabolism - cytochrome P450	2	2
Drug metabolism - other enzymes	7	8
RNA polymerase	15	15
Basal transcription factors	5	5
Spliceosome	40	40
Ribosome	51	55
Aminoacyl-tRNA biosynthesis	22	23
RNA transport	42	43
mRNA surveillance pathway	27	27
Ribosome biogenesis in eukaryotes	49	49
Protein export	9	9
Protein processing in endoplasmic reticulum	45	46
SNARE interactions in vesicular transport	5	5
Ubiquitin mediated proteolysis	32	32
Sulfur relay system	7	8
Proteasome	29	30
RNA degradation	24	25
DNA replication	26	26
Base excision repair	14	14
Nucleotide excision repair	22	22
Mismatch repair	17	17
Homologous recombination	16	16
Non-homologous end-joining	5	5
Fanconi anemia pathway	15	15
ABC transporters	8	8
Bacterial secretion system	1	1
Two-component system	6	7
Ras signaling pathway	7	7
Rap1 signaling pathway	5	5
MAPK signaling pathway	12	12
MAPK signaling pathway - fly	10	10
MAPK signaling pathway - plant	8	8
MAPK signaling pathway - yeast	6	6
ErbB signaling pathway	5	5
Wnt signaling pathway	14	14
Notch signaling pathway	2	2
Hedgehog signaling pathway	5	5
Hedgehog signaling pathway - Fly	7	7
TGF-beta signaling pathway	6	6
Hippo signaling pathway	11	11
Hippo signaling pathway -fly	10	10
Hippo signaling pathway - multiple species	4	4
VEGF signaling pathway	5	5
Jak-STAT signaling pathway	2	2
NF-kappa B signaling pathway	4	4
TNF signaling pathway	5	5
HIF-1 signaling pathway	12	12
FoxO signaling pathway	15	15
	2227	2241
